# Supplementary material for: Tetra­kis(3-cyano­pyridine-κN 1)bis­(thio­cyanato-κN)cobalt(II) 1,4-dioxane disolvate
Source: Acta Crystallogr Sect E Struct Rep Online. 2011 Nov 30;67(Pt 12):m1898. doi: 10.1107/S1600536811051087 (PMC3238779; doi:10.1107/S1600536811051087)
Supplement: Supplementary file 1 [file e-67-m1898-sup1.cif]

##############################################################################
#                                                                            #
# This CIF contains the data in a paper accepted for publication in          #
# Acta Crystallographica Section E. It conforms to the requirements of       #
# Notes for Authors for Acta Crystallographica Section E, and has been       #
# peer reviewed under the auspices of the IUCr Commission on Journals.       #
#                                                                            #
# Full details of the Crystallographic Information File format               #
# are given in the paper "The Crystallographic Information File (CIF):       #
# a New Standard Archive File for Crystallography" by S. R. Hall, F. H.      #
# Allen and I. D. Brown [Acta Cryst. (1991), A47, 655-685].                  #
#                                                                            #
# The current version of the core CIF dictionary is obtainable from          #
# ftp://ftp.iucr.org/pub/cif_core.dic.                                       #
#                                                                            #
# Software is freely available for graphical display of the structure(s)     #
# in this CIF. For information consult the CIF software page                 #
# http://www.iucr.org/resources/cif/software.                                #
#                                                                            #
# This file may be used for bona fide research purposes within the           #
# scientific community so long as proper attribution is given to the journal # 
# article from which it was obtained.                                        #
#                                                                            #
##############################################################################
data_I
_audit_creation_method     SHELXL-97
_chemical_name_systematic
;
Tetrakis(3-cyanopyridine-\k<i>N</i>^1^)bis(thiocyanato-\k<i>N</i>)cobalt(II)
1,4-dioxane disolvate
;
_chemical_name_common     ?
_chemical_formula_moiety     'C26 H16 Co N10 S2, 2(C4 H8 O2)'
_chemical_formula_sum     'C34 H32 Co N10 O4 S2'
_chemical_formula_iupac     '[Co (N C S)2 (C6 H4 N2)4], 2C4 H8 O2'
_chemical_formula_weight     767.75
_chemical_melting_point     ?
_symmetry_cell_setting     monoclinic
_symmetry_space_group_name_H-M     'C 2/m'
_symmetry_space_group_name_Hall     '-C 2y'
loop_
    _symmetry_equiv_pos_as_xyz
    'x, y, z'
    '-x, y, -z'
    'x+1/2, y+1/2, z'
    '-x+1/2, y+1/2, -z'
    '-x, -y, -z'
    'x, -y, z'
    '-x+1/2, -y+1/2, -z'
    'x+1/2, -y+1/2, z'
_cell_length_a     15.5222(6)
_cell_length_b     14.1865(7)
_cell_length_c     10.0762(4)
_cell_angle_alpha     90.00
_cell_angle_beta     124.454(3)
_cell_angle_gamma     90.00
_cell_volume     1829.61(14)
_cell_formula_units_Z     2
_cell_measurement_reflns_used     14354
_cell_measurement_theta_min     2.14
_cell_measurement_theta_max     27.95
_cell_measurement_temperature     293(2)
_exptl_crystal_description     block
_exptl_crystal_colour     'light-red'
_exptl_crystal_size_max     0.12
_exptl_crystal_size_mid     0.10
_exptl_crystal_size_min     0.08
_exptl_crystal_density_diffrn     1.394
_exptl_crystal_density_meas     ?
_exptl_crystal_density_method     'not measured'
_exptl_crystal_F_000     794
_exptl_absorpt_coefficient_mu     0.635
_exptl_absorpt_correction_type     numerical
_exptl_absorpt_process_details
                         '(<i>X-RED32</i> and <i>X-SHAPE</i>; Stoe & Cie, 2008)'
_exptl_absorpt_correction_T_min     0.911
_exptl_absorpt_correction_T_max     0.941
_exptl_special_details     ?
_diffrn_ambient_temperature     293(2)
_diffrn_radiation_type     MoK\a
_diffrn_radiation_wavelength     0.71073
_diffrn_radiation_source     'fine-focus sealed tube'
_diffrn_radiation_monochromator     graphite
_diffrn_measurement_device_type     'Stoe IPDS-2'
_diffrn_measurement_method     \w
_diffrn_detector_area_resol_mean     ?
_diffrn_reflns_number     14354
_diffrn_reflns_av_R_equivalents     0.0606
_diffrn_reflns_av_sigmaI/netI     0.0290
_diffrn_reflns_theta_min     2.14
_diffrn_reflns_theta_max     27.95
_diffrn_reflns_theta_full     27.95
_diffrn_measured_fraction_theta_max     0.994
_diffrn_measured_fraction_theta_full     0.994
_diffrn_reflns_limit_h_min     -20
_diffrn_reflns_limit_h_max     20
_diffrn_reflns_limit_k_min     -18
_diffrn_reflns_limit_k_max     18
_diffrn_reflns_limit_l_min     -13
_diffrn_reflns_limit_l_max     13
_diffrn_standards_number     0
_diffrn_standards_interval_count     .
_diffrn_standards_interval_time     .
_diffrn_standards_decay_%     ?
_refine_special_details
;
Refinement of <i>F</i>^2^ against ALL reflections. The weighted <i>R</i>-factor
<i>wR</i> and goodness of fit <i>S</i> are based on <i>F</i>^2^, conventional
<i>R</i>-factors <i>R</i> are based on <i>F</i>, with <i>F</i> set to zero for
negative <i>F</i>^2^. The threshold expression of <i>F</i>^2^ >
\s(<i>F</i>^2^) is used only for calculating <i>R</i>-factors(gt) <i>etc</i>.
and is not relevant to the choice of reflections for refinement.
<i>R</i>-factors based on <i>F</i>^2^ are statistically about twice as large
as those based on <i>F</i>, and <i>R</i>- factors based on ALL data will be
even larger.
;
_reflns_number_total     2271
_reflns_number_gt     1997
_reflns_threshold_expression     I>2sigma(I)
_refine_ls_structure_factor_coef     Fsqd
_refine_ls_matrix_type     full
_refine_ls_R_factor_all     0.0531
_refine_ls_R_factor_gt     0.0438
_refine_ls_wR_factor_gt     0.0943
_refine_ls_wR_factor_ref     0.0979
_refine_ls_goodness_of_fit_ref     1.166
_refine_ls_restrained_S_all     1.166
_refine_ls_number_reflns     2271
_refine_ls_number_parameters     143
_refine_ls_number_restraints     0
_refine_ls_hydrogen_treatment     constr
_refine_ls_weighting_scheme     calc
_refine_ls_weighting_details
         'calc w=1/[\s^2^(Fo^2^)+(0.0397P)^2^+0.8865P] where P=(Fo^2^+2Fc^2^)/3'
_atom_sites_solution_hydrogens     geom
_atom_sites_solution_primary     direct
_atom_sites_solution_secondary     difmap
_refine_ls_shift/su_max     0.000
_refine_ls_shift/su_mean     0.000
_refine_diff_density_max     0.256
_refine_diff_density_min     -0.274
_refine_ls_extinction_method     none
_refine_ls_extinction_coef     ?
loop_
    _atom_type_symbol
    _atom_type_description
    _atom_type_scat_dispersion_real
    _atom_type_scat_dispersion_imag
    _atom_type_scat_source
    'C' 'C' 0.0033 0.0016
                         'International Tables Vol C Tables 4.2.6.8 and 6.1.1.4'
    'H' 'H' 0.0000 0.0000
                         'International Tables Vol C Tables 4.2.6.8 and 6.1.1.4'
    'N' 'N' 0.0061 0.0033
                         'International Tables Vol C Tables 4.2.6.8 and 6.1.1.4'
    'O' 'O' 0.0106 0.0060
                         'International Tables Vol C Tables 4.2.6.8 and 6.1.1.4'
    'S' 'S' 0.1246 0.1234
                         'International Tables Vol C Tables 4.2.6.8 and 6.1.1.4'
    'Co' 'Co' 0.3494 0.9721
                         'International Tables Vol C Tables 4.2.6.8 and 6.1.1.4'
_computing_data_collection     'X-AREA (Stoe & Cie, 2008)'
_computing_cell_refinement     'X-AREA (Stoe & Cie, 2008)'
_computing_data_reduction     'X-AREA (Stoe & Cie, 2008)'
_computing_structure_solution     'SHELXS97 (Sheldrick, 2008)'
_computing_structure_refinement     'SHELXL97 (Sheldrick, 2008)'
_computing_molecular_graphics
;
XP in <i>SHELXTL</i> (Sheldrick, 2008) and <i>DIAMOND</i> (Brandenburg,
2010)
;
_computing_publication_material     'XCIF in <i>SHELXTL</i> (Sheldrick, 2008)'
loop_
    _atom_site_type_symbol
    _atom_site_label
    _atom_site_fract_x
    _atom_site_fract_y
    _atom_site_fract_z
    _atom_site_U_iso_or_equiv
    _atom_site_adp_type
    _atom_site_calc_flag
    _atom_site_refinement_flags
    _atom_site_occupancy
    _atom_site_symmetry_multiplicity
    _atom_site_disorder_assembly
    _atom_site_disorder_group
    Co Co1 0.5000 0.5000 0.5000 0.03493(15) Uani d S 1 4 . .
    S S1 0.12527(6) 0.5000 0.14723(11) 0.0599(2) Uani d S 1 2 . .
    N N1 0.34226(17) 0.5000 0.3366(3) 0.0451(5) Uani d S 1 2 . .
    N N11 0.48617(12) 0.61900(11) 0.63377(18) 0.0432(4) Uani d . 1 1 . .
    N N12 0.7165(2) 0.7574(2) 1.1532(3) 0.0901(8) Uani d . 1 1 . .
    C C1 0.2515(2) 0.5000 0.2576(3) 0.0391(5) Uani d S 1 2 . .
    C C11 0.56168(16) 0.63928(14) 0.7862(2) 0.0470(4) Uani d . 1 1 . .
    H H11 0.6154 0.5960 0.8449 0.056 Uiso calc R 1 1 . .
    C C12 0.56356(18) 0.72207(16) 0.8610(3) 0.0531(5) Uani d . 1 1 . .
    C C13 0.4847(2) 0.78700(17) 0.7760(3) 0.0665(6) Uani d . 1 1 . .
    H H13 0.4844 0.8432 0.8233 0.080 Uiso calc R 1 1 . .
    C C14 0.4063(2) 0.76611(18) 0.6192(3) 0.0696(7) Uani d . 1 1 . .
    H H14 0.3516 0.8082 0.5583 0.084 Uiso calc R 1 1 . .
    C C15 0.40956(17) 0.68248(16) 0.5528(3) 0.0539(5) Uani d . 1 1 . .
    H H15 0.3559 0.6695 0.4465 0.065 Uiso calc R 1 1 . .
    C C16 0.6490(2) 0.74119(19) 1.0243(3) 0.0675(7) Uani d . 1 1 . .
    O O31 0.6959(2) 0.5000 0.1030(3) 0.0958(10) Uani d S 1 2 . .
    C C31 0.8027(5) 0.5305(4) 0.1665(7) 0.084(2) Uani d P 0.50 1 . .
    H H31A 0.8122 0.5958 0.1966 0.101 Uiso d PR 0.50 1 . .
    H H31B 0.8183 0.5213 0.0878 0.101 Uiso d PR 0.50 1 . .
    C C32 0.8720(5) 0.4714(5) 0.3113(7) 0.087(2) Uani d P 0.50 1 . .
    H H32A 0.9443 0.4792 0.3518 0.104 Uiso d PR 0.50 1 . .
    H H32B 0.8535 0.4063 0.2835 0.104 Uiso d PR 0.50 1 . .
    O O32 0.8526(3) 0.5000 0.4305(3) 0.0994(11) Uani d S 1 2 . .
    C C33 0.7480(5) 0.4743(4) 0.3704(6) 0.083(2) Uani d P 0.50 1 . .
    H H33A 0.7341 0.4862 0.4504 0.100 Uiso d PR 0.50 1 . .
    H H33B 0.7372 0.4085 0.3439 0.100 Uiso d PR 0.50 1 . .
    C C34 0.6764(5) 0.5311(4) 0.2226(7) 0.0811(18) Uani d P 0.50 1 . .
    H H34A 0.6047 0.5214 0.1842 0.097 Uiso d PR 0.50 1 . .
    H H34B 0.6927 0.5968 0.2454 0.097 Uiso d PR 0.50 1 . .
loop_
    _atom_site_aniso_label
    _atom_site_aniso_U_11
    _atom_site_aniso_U_22
    _atom_site_aniso_U_33
    _atom_site_aniso_U_12
    _atom_site_aniso_U_13
    _atom_site_aniso_U_23
    Co1 0.0262(2) 0.0399(3) 0.0286(2) 0.000 0.00942(18) 0.000
    S1 0.0296(4) 0.0637(5) 0.0687(5) 0.000 0.0173(3) 0.000
    N1 0.0295(10) 0.0522(13) 0.0391(11) 0.000 0.0108(9) 0.000
    N11 0.0391(8) 0.0451(8) 0.0415(8) 0.0013(7) 0.0205(7) -0.0009(6)
    N12 0.0892(17) 0.0930(18) 0.0677(14) -0.0095(14) 0.0321(13) -0.0358(13)
    C1 0.0380(13) 0.0406(13) 0.0349(12) 0.000 0.0183(10) 0.000
    C11 0.0435(10) 0.0493(11) 0.0428(9) 0.0018(8) 0.0212(8) -0.0045(8)
    C12 0.0555(12) 0.0534(12) 0.0550(11) -0.0057(10) 0.0340(10) -0.0120(9)
    C13 0.0743(17) 0.0518(12) 0.0812(16) 0.0049(11) 0.0487(14) -0.0127(11)
    C14 0.0649(15) 0.0585(14) 0.0782(16) 0.0219(12) 0.0362(13) 0.0052(12)
    C15 0.0458(11) 0.0549(12) 0.0533(11) 0.0096(9) 0.0233(9) 0.0027(9)
    C16 0.0716(16) 0.0665(15) 0.0647(14) -0.0050(12) 0.0387(13) -0.0232(12)
    O31 0.0758(19) 0.153(3) 0.0465(13) 0.000 0.0271(14) 0.000
    C31 0.093(4) 0.110(6) 0.067(3) 0.005(3) 0.056(3) 0.003(3)
    C32 0.066(3) 0.109(7) 0.074(3) 0.006(3) 0.033(3) -0.004(3)
    O32 0.087(2) 0.144(3) 0.0476(14) 0.000 0.0270(14) 0.000
    C33 0.109(4) 0.090(6) 0.065(3) -0.001(3) 0.058(3) 0.004(3)
    C34 0.083(4) 0.089(5) 0.082(3) 0.011(3) 0.053(3) 0.015(3)
_geom_special_details
;
All e.s.d.'s (except the e.s.d. in the dihedral angle between two l.s. planes)
are estimated using the full covariance matrix. The cell e.s.d.'s are taken
into account individually in the estimation of e.s.d.'s in distances, angles
and torsion angles; correlations between e.s.d.'s in cell parameters are only
used when they are defined by crystal symmetry. An approximate (isotropic)
treatment of cell e.s.d.'s is used for estimating e.s.d.'s involving l.s.
planes.
;
loop_
    _geom_bond_atom_site_label_1
    _geom_bond_atom_site_label_2
    _geom_bond_site_symmetry_2
    _geom_bond_distance
    _geom_bond_publ_flag
    Co1 N1 5_666 2.036(2) ?
    Co1 N1 . 2.036(2) ?
    Co1 N11 5_666 2.2451(16) ?
    Co1 N11 . 2.2451(16) ?
    Co1 N11 2_656 2.2451(16) ?
    Co1 N11 6_565 2.2451(16) ?
    S1 C1 . 1.615(3) ?
    N1 C1 . 1.162(3) ?
    N11 C11 . 1.334(2) ?
    N11 C15 . 1.339(3) ?
    N12 C16 . 1.140(3) ?
    C11 C12 . 1.387(3) ?
    C11 H11 . 0.9300 ?
    C12 C13 . 1.376(3) ?
    C12 C16 . 1.439(3) ?
    C13 C14 . 1.375(4) ?
    C13 H13 . 0.9300 ?
    C14 C15 . 1.377(3) ?
    C14 H14 . 0.9300 ?
    C15 H15 . 0.9300 ?
    O31 C31 6_565 1.464(7) ?
    O31 C31 . 1.464(7) ?
    O31 C34 . 1.466(6) ?
    O31 C34 6_565 1.466(6) ?
    C31 C32 . 1.488(8) ?
    C31 H31A . 0.9599 ?
    C31 H31B . 0.9599 ?
    C32 O32 . 1.451(6) ?
    C32 H32A . 0.9600 ?
    C32 H32B . 0.9601 ?
    O32 C33 . 1.423(7) ?
    O32 C33 6_565 1.423(7) ?
    O32 C32 6_565 1.451(6) ?
    C33 C34 . 1.493(7) ?
    C33 H33A . 0.9600 ?
    C33 H33B . 0.9600 ?
    C34 H34A . 0.9600 ?
    C34 H34B . 0.9599 ?
loop_
    _geom_angle_atom_site_label_1
    _geom_angle_atom_site_label_2
    _geom_angle_atom_site_label_3
    _geom_angle_site_symmetry_1
    _geom_angle_site_symmetry_3
    _geom_angle
    _geom_angle_publ_flag
    N1 Co1 N1 5_666 . 180.00(10) ?
    N1 Co1 N11 5_666 5_666 90.33(6) ?
    N1 Co1 N11 . 5_666 89.67(6) ?
    N1 Co1 N11 5_666 . 89.67(6) ?
    N1 Co1 N11 . . 90.33(6) ?
    N11 Co1 N11 5_666 . 180.0 ?
    N1 Co1 N11 5_666 2_656 90.33(6) ?
    N1 Co1 N11 . 2_656 89.67(6) ?
    N11 Co1 N11 5_666 2_656 97.52(8) ?
    N11 Co1 N11 . 2_656 82.48(8) ?
    N1 Co1 N11 5_666 6_565 89.67(6) ?
    N1 Co1 N11 . 6_565 90.33(6) ?
    N11 Co1 N11 5_666 6_565 82.48(8) ?
    N11 Co1 N11 . 6_565 97.52(8) ?
    N11 Co1 N11 2_656 6_565 180.00(5) ?
    C1 N1 Co1 . . 172.6(2) ?
    C11 N11 C15 . . 117.11(18) ?
    C11 N11 Co1 . . 122.24(13) ?
    C15 N11 Co1 . . 119.56(13) ?
    N1 C1 S1 . . 179.8(2) ?
    N11 C11 C12 . . 122.9(2) ?
    N11 C11 H11 . . 118.6 ?
    C12 C11 H11 . . 118.6 ?
    C13 C12 C11 . . 119.4(2) ?
    C13 C12 C16 . . 120.3(2) ?
    C11 C12 C16 . . 120.2(2) ?
    C14 C13 C12 . . 117.9(2) ?
    C14 C13 H13 . . 121.1 ?
    C12 C13 H13 . . 121.1 ?
    C13 C14 C15 . . 119.5(2) ?
    C13 C14 H14 . . 120.2 ?
    C15 C14 H14 . . 120.2 ?
    N11 C15 C14 . . 123.2(2) ?
    N11 C15 H15 . . 118.4 ?
    C14 C15 H15 . . 118.4 ?
    N12 C16 C12 . . 179.2(3) ?
    C31 O31 C34 . . 105.1(4) ?
    C31 O31 C34 6_565 6_565 105.1(4) ?
    O31 C31 C32 . . 105.9(4) ?
    O31 C31 H31A . . 110.9 ?
    C32 C31 H31A . . 109.7 ?
    O31 C31 H31B . . 110.6 ?
    C32 C31 H31B . . 110.7 ?
    H31A C31 H31B . . 109.0 ?
    O32 C32 C31 . . 106.3(4) ?
    O32 C32 H32A . . 110.8 ?
    C31 C32 H32A . . 112.0 ?
    O32 C32 H32B . . 110.1 ?
    C31 C32 H32B . . 109.0 ?
    H32A C32 H32B . . 108.7 ?
    C33 O32 C32 6_565 6_565 107.3(4) ?
    C33 O32 C32 . . 107.3(4) ?
    O32 C33 C34 . . 108.2(4) ?
    O32 C33 H33A . . 110.0 ?
    C34 C33 H33A . . 110.5 ?
    O32 C33 H33B . . 110.2 ?
    C34 C33 H33B . . 109.4 ?
    H33A C33 H33B . . 108.5 ?
    O31 C34 C33 . . 106.0(4) ?
    O31 C34 H34A . . 111.0 ?
    C33 C34 H34A . . 111.3 ?
    O31 C34 H34B . . 109.9 ?
    C33 C34 H34B . . 109.8 ?
    H34A C34 H34B . . 108.8 ?
data_global
_journal_date_recd_electronic     2011-11-18
_journal_date_accepted     2011-11-28
_journal_name_full     'Acta Crystallographica, Section E'
_journal_year     2011
_journal_volume     67
_journal_issue     12
_journal_page_first     m1898
_journal_page_last     m1898
_journal_paper_category     QM
_journal_paper_doi     10.1107/S1600536811051087
_journal_coeditor_code     WM2564
_publ_contact_author
;
      Christian N\"ather
      Institut f\"ur Anorganische Chemie
      Christian-Albrechts-Universit\"at Kiel
      Max-Eyth-Strasse 2
      D-24118 Kiel
      Germany
;
_publ_contact_author_email     swoehlert@ac.uni-kiel.de
_publ_contact_author_fax     '(+)431-880-1520'
_publ_contact_author_phone     '(+)431-880-2092'
_publ_section_title
;
Tetrakis(3-cyanopyridine-\k<i>N</i>^1^)bis(thiocyanato-\k<i>N</i>)cobalt(II)
1,4-dioxane disolvate
;
loop_
    _publ_author_name
    _publ_author_footnote
    _publ_author_address
    'Diehr, Stephan' .
;
Institut f\"ur Anorganische Chemie
Christian-Albrechts-Universit\"at Kiel
Max-Eyth-Strasse 2
24098 Kiel
Germany
;
    'W\"ohlert, Susanne' .
;
Institut f\"ur Anorganische Chemie
Christian-Albrechts-Universit\"at Kiel
Max-Eyth-Strasse 2
24098 Kiel
Germany
;
    'Boeckmann, Jan' .
;
Institut f\"ur Anorganische Chemie
Christian-Albrechts-Universit\"at Kiel
Max-Eyth-Strasse 2
24098 Kiel
Germany
;
    'N\"ather, Christian' .
;
Institut f\"ur Anorganische Chemie
Christian-Albrechts-Universit\"at Kiel
Max-Eyth-Strasse 2
24098 Kiel
Germany
;
_publ_section_synopsis     .
