# Supplementary material for: Tetra­kis(3-cyano­pyridine-κN 1)bis­(thio­cyanato-κN)cobalt(II) 1,4-dioxane disolvate
Source: Acta Crystallogr Sect E Struct Rep Online. 2011 Nov 30;67(Pt 12):m1898. doi: 10.1107/S1600536811051087 (PMC3238779; doi:10.1107/S1600536811051087)
Supplement: Supplementary file 2 [file e-67-m1898-Isup2.hkl]

# 
# h,k,l, Fc-squared, Fo-squared, sigma(Fo-squared) and status flag 
# 
data_I
_shelx_title '  Co(NCS)2(3-CNpyridine)4 x (1,4-Dioxane)2 (sd90) in C2/m at RT' 
_shelx_refln_list_code          4 
_shelx_F_calc_maximum      139.94 
_exptl_crystal_F_000       794.00 
_reflns_d_resolution_high  0.7581 
 
loop_ 
 _symmetry_equiv_pos_as_xyz 
 'x, y, z' 
 '-x, y, -z' 
 'x+1/2, y+1/2, z' 
 '-x+1/2, y+1/2, -z' 
 '-x, -y, -z' 
 'x, -y, z' 
 '-x+1/2, -y+1/2, -z' 
 'x+1/2, -y+1/2, z' 
 
_cell_length_a    15.5222 
_cell_length_b    14.1865 
_cell_length_c    10.0762 
_cell_angle_alpha  90.000 
_cell_angle_beta  124.454 
_cell_angle_gamma  90.000 
 
_shelx_F_squared_multiplier     1.000 
 
loop_ 
 _refln_index_h 
 _refln_index_k 
 _refln_index_l 
 _refln_F_squared_calc 
 _refln_F_squared_meas 
 _refln_F_squared_sigma 
 _refln_observed_status 
   2   0   0     3389.09     3727.03     47.02 o 
   4   0   0        7.27       31.66     27.76 o 
   6   0   0     2198.68     2297.10     45.53 o 
   8   0   0     3550.55     3450.51     83.55 o 
  10   0   0      451.12      442.41     19.76 o 
  12   0   0      285.78      274.67     17.89 o 
  14   0   0      468.45      457.68     15.19 o 
  16   0   0      388.67      353.01     16.48 o 
   1   1   0     5937.68     7368.91    160.73 o 
   3   1   0    10040.03    10519.71    130.83 o 
   5   1   0     8447.59     8399.82     34.86 o 
   7   1   0       26.53       46.91     12.84 o 
   9   1   0        1.59       13.30     12.22 o 
  11   1   0     1882.17     1790.09     78.04 o 
  13   1   0     1015.64      990.27     12.36 o 
  15   1   0        2.46       15.95     10.98 o 
   0   2   0     3283.34     4039.01    133.74 o 
   2   2   0     7740.02     8321.78    235.29 o 
   4   2   0        1.85       11.88     17.30 o 
   6   2   0     6143.66     6170.48     42.23 o 
   8   2   0     4229.28     4175.71     73.64 o 
  10   2   0       55.53       47.29     11.15 o 
  12   2   0        3.90       11.21     10.41 o 
  14   2   0       25.25       36.78     10.16 o 
  16   2   0      475.94      488.48     17.08 o 
   1   3   0     3983.08     4260.80     96.12 o 
   3   3   0     2782.88     2749.86     42.59 o 
   5   3   0    12697.40    12141.10     87.08 o 
   7   3   0      370.85      355.23     11.99 o 
   9   3   0       76.91       92.41     11.79 o 
  11   3   0     1161.04     1185.54     47.90 o 
  13   3   0      444.68      456.07     12.99 o 
  15   3   0       13.04       27.81     10.98 o 
   2   4   0     6427.90     7141.41    186.47 o 
   4   4   0     1314.04     1442.85     20.47 o 
   6   4   0      935.76      827.07     19.04 o 
   8   4   0     2484.53     2353.32     40.47 o 
  10   4   0       68.52       81.10     11.81 o 
  12   4   0       10.41       11.80      9.75 o 
  14   4   0      108.67      123.79     13.59 o 
  16   4   0      171.55      191.89     24.16 o 
   1   5   0      566.59      570.27     16.57 o 
   3   5   0       92.06       54.92     13.47 o 
   5   5   0      677.82      532.65     12.39 o 
   7   5   0      311.89      383.13     11.40 o 
   9   5   0      192.19      188.83      9.79 o 
  11   5   0      811.01      856.37     37.06 o 
  13   5   0      577.80      594.92     19.51 o 
  15   5   0        2.79        1.30     10.00 o 
   0   6   0     8290.44     7922.45    293.26 o 
   2   6   0      313.95      250.80     11.31 o 
   4   6   0       57.56       51.90     10.56 o 
   6   6   0      755.48      727.34     18.79 o 
   8   6   0     1613.51     1587.78     35.00 o 
  10   6   0       87.56       72.50      9.47 o 
  12   6   0       60.37       69.65     11.56 o 
  14   6   0       57.56       65.68      9.85 o 
   1   7   0     2451.10     2500.23     64.18 o 
   3   7   0     4213.09     4185.91    101.45 o 
   5   7   0     4787.76     4989.92     88.71 o 
   7   7   0      103.43      106.19     10.97 o 
   9   7   0      137.02      129.34      9.83 o 
  11   7   0      929.75      947.30     21.65 o 
  13   7   0      476.36      473.05     17.89 o 
  15   7   0        2.62       19.19     11.72 o 
   0   8   0    19582.57    17776.83     67.68 o 
   2   8   0      207.78      199.76     10.37 o 
   4   8   0      251.21      284.54     10.06 o 
   6   8   0     1264.33     1254.61     32.71 o 
   8   8   0     1751.49     1794.60     55.32 o 
  10   8   0       16.36       23.75      8.80 o 
  12   8   0       10.42       41.68      8.53 o 
  14   8   0      132.15      141.37      9.71 o 
   1   9   0      302.03      320.23     10.25 o 
   3   9   0     1722.19     1622.31     43.62 o 
   5   9   0     2401.51     2394.41     57.51 o 
   7   9   0      231.60      245.48     10.53 o 
   9   9   0       19.71       36.34     10.85 o 
  11   9   0      209.02      271.31      9.06 o 
  13   9   0      341.45      370.77     12.45 o 
   0  10   0     2335.95     2256.52     79.15 o 
   2  10   0      734.35      687.45     26.80 o 
   4  10   0      191.53      162.40      9.21 o 
   6  10   0      662.68      684.56     16.27 o 
   8  10   0     1216.33     1277.56     38.66 o 
  10  10   0      138.77      174.08      9.23 o 
  12  10   0       81.36       90.96      9.24 o 
  14  10   0       41.77       55.98     22.02 o 
   1  11   0       67.41       72.37      9.28 o 
   3  11   0      302.22      296.47      9.10 o 
   5  11   0      503.32      510.04     11.03 o 
   7  11   0       34.07       48.07     12.56 o 
   9  11   0      256.88      259.94      9.15 o 
  11  11   0      529.00      523.11     20.75 o 
  13  11   0      151.39      135.73     13.40 o 
   0  12   0      831.05      821.93     24.01 o 
   2  12   0      146.21      160.22      7.98 o 
   4  12   0      185.03      222.15     11.45 o 
   6  12   0       44.41       60.08     10.35 o 
   8  12   0      570.39      625.00     24.31 o 
  10  12   0       19.66       29.49      7.95 o 
  12  12   0        3.57       12.80      8.23 o 
   1  13   0        0.76       10.02      7.46 o 
   3  13   0      120.17      129.15      8.37 o 
   5  13   0      290.70      289.63      7.85 o 
   7  13   0       24.02       24.83     10.21 o 
   9  13   0       43.18       66.99     15.11 o 
  11  13   0       12.63       31.93      8.99 o 
   0  14   0      582.32      604.66     29.60 o 
   2  14   0      305.54      301.76     11.98 o 
   4  14   0       92.91       90.70      7.50 o 
   6  14   0       56.18       55.14      8.03 o 
   8  14   0       85.53       90.00      8.54 o 
  10  14   0        2.38       -4.06     11.61 o 
   1  15   0       89.53       98.00      7.46 o 
   3  15   0      185.34      196.47      8.43 o 
   5  15   0      119.68      135.76     10.57 o 
   7  15   0        0.50       18.99      9.17 o 
   9  15   0       10.01       23.48      8.80 o 
   0  16   0      375.37      377.76     31.43 o 
   2  16   0       23.59       30.55      6.91 o 
   4  16   0        5.18        0.52      7.24 o 
   6  16   0       61.36       52.64      7.62 o 
   8  16   0      221.59      194.00     16.47 o 
   1  17   0       92.46       85.43      6.87 o 
   3  17   0      144.98      159.27      7.63 o 
   5  17   0      194.81      192.83     11.51 o 
   0  18   0      158.03      132.43     10.37 o 
   2  18   0       56.74       46.53      7.28 o 
   4  18   0       34.22       41.02      8.13 o 
 -16   0   1       82.22       81.80     13.85 o 
 -14   0   1       27.42       39.67     16.62 o 
 -12   0   1      277.74      280.84     42.06 o 
 -10   0   1       61.78       42.45     18.79 o 
  -8   0   1     4474.03     4309.38     52.22 o 
  -6   0   1      434.87      363.24     28.69 o 
  -4   0   1     6019.89     5985.24     79.82 o 
  -2   0   1     7049.93     8398.99     51.02 o 
   0   0   1     1751.19     2132.83     73.61 o 
   4   0   1      224.93      207.45     18.71 o 
   6   0   1      428.55      406.07     15.91 o 
   8   0   1      608.36      628.64     15.89 o 
  10   0   1     3805.47     3727.31    111.68 o 
  12   0   1     3369.69     3102.25    111.17 o 
  14   0   1       80.74       48.13     24.58 o 
 -17   1   1      199.47      190.89     11.18 o 
 -15   1   1       18.02        2.45     11.40 o 
 -13   1   1        1.45        6.04     10.70 o 
 -11   1   1      106.00      105.76     13.24 o 
  -9   1   1     4910.59     4653.13     24.49 o 
  -7   1   1      525.50      528.60     15.43 o 
  -5   1   1     2017.52     1989.16     48.00 o 
  -1   1   1     4040.88     4810.38     76.30 o 
   1   1   1     8774.01     9228.42     96.89 o 
   3   1   1      269.27      268.92     15.37 o 
   5   1   1      849.31      930.22     13.09 o 
   7   1   1     4868.58     4910.76     60.91 o 
   9   1   1      511.93      482.90     11.25 o 
  11   1   1      510.32      491.31     10.22 o 
  13   1   1      408.14      411.41     10.61 o 
  15   1   1      355.56      336.62     10.50 o 
 -16   2   1       42.89       22.51     10.06 o 
 -14   2   1     1888.96     1770.31     22.96 o 
 -12   2   1      955.84      943.06     29.05 o 
 -10   2   1      129.82      142.41     11.90 o 
  -8   2   1      708.76      682.71     23.48 o 
  -6   2   1     6833.56     6621.15    192.47 o 
  -4   2   1     3098.20     3066.54     70.90 o 
  -2   2   1     2114.64     2352.18     30.78 o 
   0   2   1     6432.59     7052.26    142.69 o 
   2   2   1        9.47       54.51     19.52 o 
   4   2   1     7816.42     7855.54     48.66 o 
   6   2   1     1720.32     1786.75     15.93 o 
   8   2   1      529.63      539.27     10.95 o 
  10   2   1        2.43       22.63      9.85 o 
  12   2   1      400.27      407.10     14.47 o 
  14   2   1        0.79        2.61     10.04 o 
 -17   3   1      324.89      306.30     15.04 o 
 -15   3   1      215.94      218.47     12.58 o 
 -13   3   1      190.70      194.91     10.25 o 
 -11   3   1      125.69      129.52     11.00 o 
  -9   3   1     2359.73     2221.89     69.32 o 
  -7   3   1        4.53       15.71     11.79 o 
  -5   3   1      592.71      708.66     20.80 o 
  -3   3   1      345.60      336.00     20.50 o 
  -1   3   1       17.00       12.83     17.40 o 
   1   3   1     2562.50     2444.15     37.72 o 
   3   3   1     1296.22     1319.43     17.22 o 
   5   3   1     1893.14     2008.42     13.49 o 
   7   3   1     3668.19     3704.55     44.57 o 
   9   3   1       52.26       60.88     10.21 o 
  11   3   1       30.47       41.79     10.18 o 
  13   3   1       22.35       32.67      9.33 o 
  15   3   1      245.15      249.70     13.05 o 
 -16   4   1       12.91       23.05     10.23 o 
 -14   4   1      534.90      520.98     19.54 o 
 -12   4   1      946.64      902.29     37.79 o 
 -10   4   1        3.91        1.85     11.32 o 
  -8   4   1     1819.05     1705.79     34.19 o 
  -6   4   1       97.62       68.35     11.98 o 
  -4   4   1      579.54      588.90     16.61 o 
  -2   4   1      141.67      170.27     15.60 o 
   0   4   1     1126.05     1334.07     31.94 o 
   2   4   1     7743.72     7961.08    102.83 o 
   4   4   1      567.81      480.88     11.90 o 
   6   4   1       19.27        9.91     10.41 o 
   8   4   1       62.17       75.89      9.73 o 
  10   4   1      487.93      518.80     10.03 o 
  12   4   1      503.24      512.04     11.31 o 
  14   4   1       33.89       33.66      9.40 o 
 -17   5   1      264.08      238.21     13.80 o 
 -15   5   1       98.03       96.57     10.18 o 
 -13   5   1       91.40      111.85     10.83 o 
 -11   5   1      419.81      418.75     12.66 o 
  -9   5   1     4224.92     4324.10    104.37 o 
  -7   5   1      559.36      568.63     21.47 o 
  -5   5   1      177.99      178.52     12.23 o 
  -3   5   1     2213.28     2278.91     39.13 o 
  -1   5   1     2989.41     2801.83     58.64 o 
   1   5   1       30.25       12.87     12.48 o 
   3   5   1       25.78       47.49     12.20 o 
   5   5   1        2.72        8.31     11.05 o 
   7   5   1      972.33      933.58     18.04 o 
   9   5   1       26.17       35.43      9.74 o 
  11   5   1       18.74       27.31      8.89 o 
  13   5   1       36.92       35.27      8.82 o 
  15   5   1       92.87       92.42      9.28 o 
 -16   6   1        0.47       10.40     10.63 o 
 -14   6   1      792.89      797.57     20.65 o 
 -12   6   1      555.62      564.29     17.32 o 
 -10   6   1       14.22       24.65      9.98 o 
  -8   6   1      346.57      387.19     15.44 o 
  -6   6   1     3247.48     3263.05     77.98 o 
  -4   6   1      244.39      185.46     11.43 o 
  -2   6   1      452.97      463.43     14.98 o 
   0   6   1     4850.38     4901.55    136.71 o 
   2   6   1      276.83      201.78     11.24 o 
   4   6   1     1047.30      865.67     18.65 o 
   6   6   1       52.37       46.82     11.25 o 
   8   6   1      135.20      167.74      9.55 o 
  10   6   1      230.08      258.73      8.95 o 
  12   6   1      650.70      703.11     21.70 o 
  14   6   1        2.83       20.14      9.26 o 
 -15   7   1        4.88       -1.41     10.06 o 
 -13   7   1        2.25       23.48      9.57 o 
 -11   7   1        8.88       19.13      9.27 o 
  -9   7   1     1407.99     1424.49     45.33 o 
  -7   7   1      348.77      341.43     11.00 o 
  -5   7   1       91.74       97.83     10.90 o 
  -3   7   1      986.11      887.54     13.32 o 
  -1   7   1     5421.56     5430.83    100.58 o 
   1   7   1     2065.99     2014.46     49.40 o 
   3   7   1      454.07      459.26     10.87 o 
   5   7   1      669.23      682.31     21.90 o 
   7   7   1     2311.13     2384.98     54.31 o 
   9   7   1       82.52       87.57      9.00 o 
  11   7   1      232.24      228.39      8.69 o 
  13   7   1      277.55      267.79     10.94 o 
 -16   8   1        2.12       22.52     10.78 o 
 -14   8   1      151.87      182.35      9.82 o 
 -12   8   1      140.21      169.64      9.43 o 
 -10   8   1       31.40       51.99      9.99 o 
  -8   8   1      779.75      781.64     19.97 o 
  -6   8   1     2175.66     2164.22     57.52 o 
  -4   8   1     4202.90     4229.77     74.57 o 
  -2   8   1     1071.18     1072.23     18.65 o 
   0   8   1        6.12       10.46      9.79 o 
   2   8   1     2776.93     2724.58     58.16 o 
   4   8   1     1359.54     1319.69     21.94 o 
   6   8   1      467.11      461.52     11.33 o 
   8   8   1      137.75      133.12      9.67 o 
  10   8   1     1110.20     1125.46     20.39 o 
  12   8   1      628.54      612.50     19.51 o 
  14   8   1        8.17        5.79      9.07 o 
 -15   9   1       38.36       67.77     20.29 o 
 -13   9   1        4.43       14.68     10.30 o 
 -11   9   1       14.70       32.96      9.57 o 
  -9   9   1     1082.27     1145.94     31.98 o 
  -7   9   1      621.17      607.88     15.53 o 
  -5   9   1     1484.17     1544.80     29.62 o 
  -3   9   1     2707.89     2669.10     48.62 o 
  -1   9   1     2672.69     2537.24     54.14 o 
   1   9   1       54.25      101.78      9.15 o 
   3   9   1      101.16      106.02      9.56 o 
   5   9   1     1056.88      998.30     21.85 o 
   7   9   1     2115.51     2118.36     41.19 o 
   9   9   1      308.83      319.94     12.36 o 
  11   9   1       55.93       60.51      8.21 o 
  13   9   1       67.99       70.27      9.02 o 
 -14  10   1      358.62      334.86     10.94 o 
 -12  10   1      305.25      297.02     10.56 o 
 -10  10   1        4.01       15.28      9.89 o 
  -8  10   1       21.21       24.11      9.86 o 
  -6  10   1      781.94      767.16     20.19 o 
  -4  10   1      132.17      139.67      8.85 o 
  -2  10   1       91.43       82.90      9.18 o 
   0  10   1      932.43      920.93     30.24 o 
   2  10   1      767.46      798.34     25.27 o 
   4  10   1     1584.74     1498.08     38.66 o 
   6  10   1      344.63      353.06     17.05 o 
   8  10   1      104.34      138.04      9.97 o 
  10  10   1      184.88      211.76      8.14 o 
  12  10   1      262.26      298.22      9.59 o 
 -13  11   1      105.34      100.70      8.82 o 
 -11  11   1      207.64      227.92      9.51 o 
  -9  11   1      820.33      836.84     15.97 o 
  -7  11   1        6.40       13.61     15.68 o 
  -5  11   1      924.37      943.25     29.56 o 
  -3  11   1       44.58       73.88      8.81 o 
  -1  11   1     2218.01     2175.94     39.86 o 
   1  11   1     1004.50      947.45     35.16 o 
   3  11   1      413.94      413.43     19.82 o 
   5  11   1      238.88      228.53      8.46 o 
   7  11   1      376.50      427.55     20.85 o 
   9  11   1       21.31       37.27      9.06 o 
  11  11   1       15.88        5.84      8.69 o 
 -12  12   1      275.90      250.76      9.16 o 
 -10  12   1       54.25       57.86      8.80 o 
  -8  12   1      176.69      169.48     13.98 o 
  -6  12   1      226.17      243.08     12.59 o 
  -4  12   1      132.95      138.10      7.89 o 
  -2  12   1       24.30       32.97      8.64 o 
   0  12   1       59.12       59.95      8.51 o 
   2  12   1      759.14      741.93     22.10 o 
   4  12   1      245.81      250.68      9.45 o 
   6  12   1        4.50       24.74      8.82 o 
   8  12   1       49.60       59.41      9.64 o 
  10  12   1      116.30      142.63      8.96 o 
 -11  13   1        2.16        5.22      8.57 o 
  -9  13   1      278.88      286.31     12.42 o 
  -7  13   1      169.52      167.15      7.78 o 
  -5  13   1      289.87      283.39      9.40 o 
  -3  13   1      320.67      297.15      8.47 o 
  -1  13   1      574.56      573.50     12.60 o 
   1  13   1      250.73      258.57      9.25 o 
   3  13   1       40.73       53.30      8.52 o 
   5  13   1       57.06       73.42      8.54 o 
   7  13   1      323.23      341.38     10.46 o 
   9  13   1       22.99       31.41     13.62 o 
  11  13   1        0.99        7.81      7.90 o 
 -10  14   1       29.18       38.73      8.33 o 
  -8  14   1       17.51       23.29      8.47 o 
  -6  14   1      609.04      627.19     18.76 o 
  -4  14   1      318.15      315.56      8.26 o 
  -2  14   1       31.16       32.52      7.59 o 
   0  14   1        0.81        2.87      7.64 o 
   2  14   1        0.94       12.98      8.46 o 
   4  14   1       96.09      115.17      8.22 o 
   6  14   1       46.78       45.72      8.11 o 
   8  14   1       33.07       39.01      8.55 o 
  10  14   1       87.48       68.56     12.30 o 
  -9  15   1      201.37      198.90      8.33 o 
  -7  15   1      105.37      110.49      7.64 o 
  -5  15   1        2.93       17.40      7.71 o 
  -3  15   1       43.29       65.29      7.04 o 
  -1  15   1      678.23      686.94     19.08 o 
   1  15   1       62.92       72.67     10.78 o 
   3  15   1       18.66       38.69      8.04 o 
   5  15   1       45.63       75.06      9.65 o 
   7  15   1      160.03      173.72     13.33 o 
   9  15   1        2.09       17.71      8.95 o 
  -8  16   1       42.56       56.15      8.29 o 
  -6  16   1       97.06      116.70      7.54 o 
  -4  16   1       79.88      112.17      7.75 o 
  -2  16   1       73.92       64.98      7.17 o 
   0  16   1      135.07      128.28      7.53 o 
   2  16   1      333.80      291.58      8.86 o 
   4  16   1      174.26      160.18      8.32 o 
   6  16   1       13.37       29.79      8.42 o 
  -7  17   1        3.80       16.97      8.51 o 
  -5  17   1        4.86       11.77      7.99 o 
  -3  17   1       29.71       30.66      7.63 o 
  -1  17   1      292.67      285.01     10.30 o 
   1  17   1       24.78       35.85      7.83 o 
   3  17   1       77.89       69.77      8.26 o 
   5  17   1       93.40       93.41      8.51 o 
  -4  18   1       15.98       20.23      8.32 o 
  -2  18   1        8.59       16.86      9.58 o 
   0  18   1       28.73       26.75      7.59 o 
   2  18   1       60.15       53.47      7.69 o 
 -18   0   2       69.61       88.29     15.23 o 
 -16   0   2       51.77       52.81     22.64 o 
 -14   0   2       16.13       20.65     34.26 o 
 -12   0   2      172.47      142.11     18.73 o 
 -10   0   2     4800.03     4537.18     26.59 o 
  -8   0   2     2999.84     2922.26     34.42 o 
  -6   0   2      262.75      392.81     24.81 o 
  -2   0   2     3710.66     4613.36     45.92 o 
   0   0   2     1793.02     2153.04     61.56 o 
   2   0   2       98.23      123.38     20.70 o 
   4   0   2     7176.40     7663.25    123.27 o 
   6   0   2     4352.08     4377.96     79.01 o 
   8   0   2       52.24       64.18     12.91 o 
  10   0   2        2.42       -3.40     13.74 o 
  12   0   2      542.56      544.19     22.12 o 
  14   0   2      459.07      421.60     14.83 o 
 -17   1   2       18.66       33.22     10.80 o 
 -15   1   2      480.40      447.54     11.84 o 
 -13   1   2      328.63      330.49     11.18 o 
 -11   1   2       17.77       21.96     12.76 o 
  -9   1   2       67.82       56.51     12.02 o 
  -7   1   2     7652.82     7120.84     53.86 o 
  -5   1   2      227.79      184.40     19.00 o 
  -3   1   2      980.92     1099.98     22.57 o 
  -1   1   2      170.13      214.46     17.72 o 
   1   1   2     4553.64     4693.90     27.22 o 
   3   1   2     9489.40     9814.77     51.60 o 
   5   1   2      733.06      733.78     11.06 o 
   7   1   2        6.96       15.56     10.22 o 
   9   1   2     3542.61     3443.92     45.37 o 
  11   1   2      795.86      752.01     11.16 o 
  13   1   2        1.20       12.72     10.03 o 
 -18   2   2      296.80      282.53     11.38 o 
 -16   2   2       86.53       88.92     10.47 o 
 -14   2   2       34.10       32.72     11.87 o 
 -12   2   2      110.99      134.61     15.68 o 
 -10   2   2     1185.01     1033.11     18.27 o 
  -8   2   2      369.62      322.78     14.73 o 
  -6   2   2      608.49      638.72     13.96 o 
   0   2   2      115.97      210.05     30.32 o 
   2   2   2     1195.55     1265.25     15.66 o 
   4   2   2     2523.30     2423.57     17.99 o 
   6   2   2     5185.90     4996.28     45.43 o 
   8   2   2       89.00      101.77     10.73 o 
  10   2   2      446.70      439.41      9.02 o 
  12   2   2      155.82      158.17      9.17 o 
  14   2   2      360.11      402.39     10.60 o 
 -17   3   2      111.47       84.46     10.84 o 
 -15   3   2     1361.68     1311.35     15.95 o 
 -13   3   2      527.04      526.92     11.94 o 
 -11   3   2       19.29       24.52     11.53 o 
  -9   3   2      126.96      170.18     13.86 o 
  -7   3   2     4912.05     4739.93    103.74 o 
  -5   3   2     6442.12     6320.45    101.04 o 
  -3   3   2     2014.51     2073.98     19.30 o 
  -1   3   2     1024.81     1172.63     20.02 o 
   1   3   2      519.15      477.65     15.82 o 
   3   3   2     2651.80     2424.68     22.50 o 
   5   3   2      131.03      178.66     10.50 o 
   7   3   2      382.00      369.97     10.30 o 
   9   3   2     1501.11     1531.16     20.04 o 
  11   3   2      213.59      217.67     10.94 o 
  13   3   2       22.05       50.55      9.40 o 
 -18   4   2      357.02      292.13     33.62 o 
 -16   4   2      175.14      177.01     10.87 o 
 -14   4   2      238.06      254.95     11.27 o 
 -12   4   2      371.76      355.79     13.37 o 
 -10   4   2     3007.31     2924.53     55.55 o 
  -8   4   2     1245.66     1283.10     22.45 o 
  -6   4   2      988.27      983.45     21.43 o 
  -4   4   2     2165.83     2480.31     29.79 o 
   0   4   2      975.82      960.54     16.78 o 
   2   4   2      197.01      200.09     13.84 o 
   4   4   2     2703.82     2707.13     23.25 o 
   6   4   2     1571.79     1487.67     13.06 o 
   8   4   2      101.45      121.19      9.15 o 
  10   4   2      139.65      147.92      8.82 o 
  12   4   2      142.91      164.22      8.93 o 
  14   4   2      284.69      297.82     15.64 o 
 -17   5   2        9.58       16.70     10.56 o 
 -15   5   2      767.42      740.13     26.46 o 
 -13   5   2      918.12      900.02     25.24 o 
 -11   5   2      324.34      319.96     15.95 o 
  -9   5   2      907.19      888.11     19.12 o 
  -7   5   2     4728.39     4810.41     92.93 o 
  -5   5   2     1028.32      926.79     19.19 o 
  -3   5   2      821.32      789.55     13.62 o 
  -1   5   2     4460.42     4659.66     70.96 o 
   1   5   2     7341.74     7008.22    108.49 o 
   3   5   2     5313.89     5337.66     39.53 o 
   5   5   2      281.47      273.62      9.72 o 
   7   5   2       22.41       18.92      9.74 o 
   9   5   2     1098.51     1116.85     26.88 o 
  11   5   2      386.01      404.90      8.64 o 
  13   5   2       10.63       19.64      9.62 o 
 -16   6   2        6.55       17.26     11.53 o 
 -14   6   2        2.76       18.25     10.57 o 
 -12   6   2      321.82      315.47     17.50 o 
 -10   6   2     2685.40     2670.01     40.46 o 
  -8   6   2      821.14      840.18     23.66 o 
  -6   6   2      262.91      277.25     12.30 o 
  -4   6   2     2317.65     2317.80     40.41 o 
  -2   6   2    10047.80    10260.70    154.23 o 
   0   6   2      330.71      282.44     12.19 o 
   2   6   2      164.22      178.37     10.68 o 
   4   6   2     1049.05      985.74     15.96 o 
   6   6   2     2018.16     2001.11     32.71 o 
   8   6   2        2.65       17.51      8.88 o 
  10   6   2      251.64      262.53     10.46 o 
  12   6   2      116.65      112.07      8.47 o 
  14   6   2      190.31      201.55     17.05 o 
 -17   7   2        1.15       33.00     10.87 o 
 -15   7   2      229.16      281.72     17.63 o 
 -13   7   2       52.13       60.92     11.24 o 
 -11   7   2        1.18       16.19     10.59 o 
  -9   7   2      141.90      144.82     10.12 o 
  -7   7   2     2108.29     2076.92     48.04 o 
  -5   7   2     1085.51     1050.59     16.18 o 
  -3   7   2      160.77      172.94      9.95 o 
  -1   7   2       35.01       63.03     10.60 o 
   1   7   2       76.47       43.70     10.51 o 
   3   7   2     1624.41     1374.70     39.69 o 
   5   7   2        9.78       38.73     10.16 o 
   7   7   2        2.40       19.34      9.01 o 
   9   7   2     1260.96     1302.67     29.16 o 
  11   7   2      415.00      429.98      9.79 o 
  13   7   2        0.48        8.48      9.58 o 
 -16   8   2        9.08       37.09     12.03 o 
 -14   8   2        8.21       46.36     13.60 o 
 -12   8   2        6.84       -1.82      9.61 o 
 -10   8   2      703.34      716.57     16.73 o 
  -8   8   2      280.56      274.27     10.78 o 
  -6   8   2      703.50      667.83     17.51 o 
  -4   8   2       90.16      135.35     12.57 o 
  -2   8   2     3901.53     3666.48     70.90 o 
   0   8   2        2.48       21.87     10.38 o 
   2   8   2       79.37      104.16     10.29 o 
   4   8   2     1913.94     1885.74     51.03 o 
   6   8   2     2971.81     2981.70     89.37 o 
   8   8   2      330.36      335.96      9.06 o 
  10   8   2       59.97       73.19      7.93 o 
  12   8   2      150.62      143.33      8.20 o 
 -15   9   2      277.31      269.54     17.68 o 
 -13   9   2      293.00      333.38     12.56 o 
 -11   9   2       11.34       24.78     10.20 o 
  -9   9   2        1.36       15.19      9.29 o 
  -7   9   2      724.19      745.08     27.06 o 
  -5   9   2      593.14      555.77     19.63 o 
  -3   9   2      205.42      203.29      8.98 o 
  -1   9   2      293.81      304.10      9.96 o 
   1   9   2     1216.88     1173.28     24.22 o 
   3   9   2     1331.14     1294.13     20.35 o 
   5   9   2      694.40      695.50     10.99 o 
   7   9   2      404.97      386.01     14.48 o 
   9   9   2      742.97      700.88     15.99 o 
  11   9   2      276.84      309.12      8.60 o 
 -14  10   2        7.50        5.99     10.38 o 
 -12  10   2       78.86      107.92      9.29 o 
 -10  10   2      567.41      605.50     10.90 o 
  -8  10   2        1.08       10.08      8.92 o 
  -6  10   2      202.07      217.30     13.43 o 
  -4  10   2      324.85      379.80      8.87 o 
  -2  10   2     2129.06     2118.03     39.96 o 
   0  10   2      151.62      155.48      9.37 o 
   2  10   2       11.21       10.09      8.85 o 
   4  10   2      408.59      422.58     10.13 o 
   6  10   2      519.41      526.98      9.07 o 
   8  10   2       17.65       13.22      8.35 o 
  10  10   2       54.94       65.75      8.10 o 
  12  10   2       58.92       45.48      8.39 o 
 -15  11   2      141.02      165.39     15.97 o 
 -13  11   2       42.19       36.80     10.16 o 
 -11  11   2        5.98       24.50      9.81 o 
  -9  11   2      128.93      139.38      8.89 o 
  -7  11   2      529.60      539.32     17.17 o 
  -5  11   2      448.78      435.84      9.00 o 
  -3  11   2       55.16       70.23      8.59 o 
  -1  11   2      481.91      473.05     15.41 o 
   1  11   2      955.87      946.02     28.73 o 
   3  11   2      859.95      851.87     25.52 o 
   5  11   2       89.25       90.06      8.65 o 
   7  11   2      183.44      191.75      8.73 o 
   9  11   2      113.71      137.27      7.95 o 
  11  11   2      213.48      233.07     12.60 o 
 -14  12   2       35.92       25.55     10.21 o 
 -12  12   2       28.52       45.39      8.54 o 
 -10  12   2      438.15      450.59     10.71 o 
  -8  12   2      242.92      232.11      8.28 o 
  -6  12   2      496.36      482.21      8.65 o 
  -4  12   2      152.52      174.89     10.72 o 
  -2  12   2     2296.46     2253.47     49.77 o 
   0  12   2      576.52      582.11     21.39 o 
   2  12   2       70.54       87.06      8.54 o 
   4  12   2      172.84      149.91      8.80 o 
   6  12   2      294.22      325.27      8.25 o 
   8  12   2        3.01       23.35      8.26 o 
  10  12   2       23.13       30.62      8.31 o 
 -13  13   2      216.27      184.17     10.63 o 
 -11  13   2       15.19       17.48     10.41 o 
  -9  13   2       85.74       97.69      8.13 o 
  -7  13   2      455.81      473.46     12.90 o 
  -5  13   2      370.01      350.27      8.45 o 
  -3  13   2       92.58      102.48      9.50 o 
  -1  13   2       91.14       98.27      8.43 o 
   1  13   2      167.27      173.54      8.89 o 
   3  13   2      107.98      114.89      8.66 o 
   5  13   2      109.32      123.42      8.64 o 
   7  13   2      124.10      127.44      9.55 o 
   9  13   2      126.32      131.08     15.44 o 
 -12  14   2       88.69       94.43      9.56 o 
 -10  14   2      398.57      406.11     18.00 o 
  -8  14   2       63.27       59.75      8.19 o 
  -6  14   2        7.66       14.36      7.67 o 
  -4  14   2       67.86       79.31      7.49 o 
  -2  14   2      189.56      185.64      9.21 o 
   0  14   2       39.88       62.45      8.52 o 
   2  14   2       15.16       39.80      8.04 o 
   4  14   2      192.51      188.69      8.12 o 
   6  14   2      422.02      441.35     17.56 o 
   8  14   2        8.62       35.77      8.54 o 
 -11  15   2       13.96        9.61      8.31 o 
  -9  15   2       99.68      109.08      9.15 o 
  -7  15   2      209.27      251.72      7.65 o 
  -5  15   2      181.40      176.41      7.70 o 
  -3  15   2        7.41       19.74      7.65 o 
  -1  15   2       20.59       34.95      7.88 o 
   1  15   2      119.01      118.31      8.60 o 
   3  15   2      326.91      319.70      8.75 o 
   5  15   2       33.48       44.24      8.96 o 
   7  15   2       12.71       18.83     10.33 o 
 -10  16   2       58.23       47.08     12.22 o 
  -8  16   2       12.14       22.92      7.67 o 
  -6  16   2       36.76       56.66      9.77 o 
  -4  16   2       17.56       34.49      6.88 o 
  -2  16   2      374.21      353.52     13.89 o 
   0  16   2      100.93      110.98      9.80 o 
   2  16   2       40.49       57.69      8.01 o 
   4  16   2       44.17       33.68      8.15 o 
   6  16   2      109.21      115.05     10.29 o 
  -7  17   2       11.12        6.03      7.03 o 
  -5  17   2        3.72        2.34      8.00 o 
  -3  17   2        2.68       34.21      8.50 o 
  -1  17   2       50.98       35.02      7.73 o 
   1  17   2       73.21       89.22      8.32 o 
   3  17   2       20.86       26.53      7.30 o 
  -4  18   2        5.38       14.57      8.91 o 
  -2  18   2       91.73       76.77      7.93 o 
   0  18   2        8.46       15.16      8.65 o 
   2  18   2       14.95       54.89     19.98 o 
 -18   0   3       65.54       39.95     14.08 o 
 -16   0   3      727.43      745.97     15.83 o 
 -14   0   3      424.88      398.74     15.66 o 
 -12   0   3      286.69      260.62     19.19 o 
 -10   0   3     1236.13     1153.84     44.87 o 
  -8   0   3     1489.01     1336.85     48.23 o 
  -6   0   3       27.46       50.49     20.71 o 
  -4   0   3       48.38       34.52     21.88 o 
  -2   0   3     1057.60     1176.02     34.87 o 
   0   0   3    12624.73    13311.12    110.56 o 
   2   0   3     5376.17     5598.71     57.27 o 
   4   0   3     1186.02     1161.98     28.91 o 
   6   0   3        2.29        6.03     12.43 o 
   8   0   3        9.35       11.39     13.08 o 
  10   0   3      459.88      460.73     13.79 o 
  12   0   3        1.74       21.13     16.79 o 
 -19   1   3      172.61      147.06     19.11 o 
 -17   1   3       12.55       27.24     10.09 o 
 -15   1   3        5.20       15.18     11.24 o 
 -13   1   3      132.21      134.50     11.84 o 
 -11   1   3     1739.83     1615.06     48.90 o 
  -9   1   3        1.90       16.75     11.58 o 
  -7   1   3      716.04      779.14     12.85 o 
  -5   1   3     1685.77     1962.72     36.32 o 
  -3   1   3     6569.89     7023.83     36.81 o 
  -1   1   3      941.99     1158.61     14.98 o 
   1   1   3     2059.23     2137.94     13.12 o 
   3   1   3     1506.59     1447.07     11.50 o 
   5   1   3     1725.07     1693.64     18.85 o 
   7   1   3        3.39       19.61      9.37 o 
   9   1   3       39.93       41.87      8.92 o 
  11   1   3      202.89      201.05      8.93 o 
  13   1   3      277.32      271.61      9.30 o 
 -18   2   3       11.41       10.09     10.45 o 
 -16   2   3      362.99      369.50     14.26 o 
 -14   2   3      532.32      499.82     11.60 o 
 -12   2   3       18.11       20.98     10.84 o 
 -10   2   3      196.99      195.53     12.06 o 
  -8   2   3     2009.95     1947.45     33.63 o 
  -6   2   3     1387.51     1316.24     24.79 o 
  -4   2   3     2844.66     3093.58     59.92 o 
  -2   2   3     4466.62     4827.84     30.82 o 
   0   2   3      708.04      596.15     14.60 o 
   2   2   3       47.99       33.78     11.57 o 
   4   2   3      192.35      224.46     10.52 o 
   6   2   3     1798.33     1796.44     19.05 o 
   8   2   3     1480.61     1453.94     16.30 o 
  10   2   3      759.35      768.29     15.16 o 
  12   2   3        1.28        0.65      8.15 o 
 -17   3   3       39.81       42.27     10.91 o 
 -15   3   3       72.18       70.59     11.80 o 
 -13   3   3      436.52      436.36     11.10 o 
 -11   3   3     2696.27     2594.00     38.43 o 
  -9   3   3     1315.99     1310.28     23.07 o 
  -7   3   3     2807.06     2821.71     57.60 o 
  -5   3   3    11239.74    11025.17    131.29 o 
  -1   3   3      466.52      547.42     14.41 o 
   1   3   3      630.33      613.15     12.07 o 
   3   3   3      550.89      522.65     10.79 o 
   5   3   3     3449.44     3290.28     35.66 o 
   7   3   3      436.38      417.58      9.94 o 
   9   3   3      336.79      338.35      8.84 o 
  11   3   3      226.66      238.42      8.74 o 
  13   3   3      145.36      167.40     15.35 o 
 -18   4   3       89.67       92.25     10.76 o 
 -16   4   3      783.21      797.72     11.86 o 
 -14   4   3      559.81      540.21     14.67 o 
 -12   4   3       56.21       68.59     12.03 o 
 -10   4   3     1670.41     1691.23     41.76 o 
  -8   4   3     5934.31     5636.62    132.53 o 
  -6   4   3     5925.25     5778.20     29.40 o 
  -4   4   3    14022.96    14838.78     40.01 o 
  -2   4   3     1428.59     1454.94     15.91 o 
   0   4   3     5921.16     5844.77     68.97 o 
   2   4   3     1678.40     1689.03     12.18 o 
   4   4   3      752.97      760.30     12.05 o 
   6   4   3      191.91      195.36      9.73 o 
   8   4   3      400.87      417.30     10.49 o 
  10   4   3      837.94      858.24     19.76 o 
  12   4   3        1.43       14.88      8.59 o 
 -17   5   3       25.19       36.88     12.00 o 
 -15   5   3       14.97       50.34     15.43 o 
 -13   5   3      159.91      164.10     10.75 o 
 -11   5   3     2183.35     2184.52     43.23 o 
  -9   5   3      286.14      268.33     12.00 o 
  -7   5   3        3.21        0.98     11.46 o 
  -5   5   3     1222.16     1208.58     16.38 o 
  -3   5   3    12115.38    11971.96    194.60 o 
  -1   5   3      203.39      200.58     14.26 o 
   1   5   3     2385.54     2488.70     32.21 o 
   3   5   3     2044.88     2086.75     18.29 o 
   5   5   3     1004.74     1020.08     12.88 o 
   7   5   3        2.05       14.35     10.23 o 
   9   5   3      127.59      126.91      8.07 o 
  11   5   3      348.07      346.25     10.79 o 
  13   5   3      308.40      303.17     12.63 o 
 -18   6   3        0.55       24.88     11.62 o 
 -16   6   3      284.09      298.58     12.51 o 
 -14   6   3      396.13      373.33     13.33 o 
 -12   6   3       34.14       28.51     11.85 o 
 -10   6   3      740.36      778.19     16.22 o 
  -8   6   3     3403.82     3366.61     47.72 o 
  -6   6   3      538.40      482.82     12.13 o 
  -4   6   3     1245.89     1344.27     16.47 o 
  -2   6   3     2196.58     2131.29     35.67 o 
   0   6   3     3550.21     3448.34     36.46 o 
   2   6   3     2315.97     2185.82     27.53 o 
   4   6   3        6.35       10.52      8.87 o 
   6   6   3      509.13      511.63      8.87 o 
   8   6   3      512.44      516.21     14.59 o 
  10   6   3      288.92      285.39      8.15 o 
  12   6   3        7.25       31.50      8.20 o 
 -17   7   3       12.45        9.79     12.27 o 
 -15   7   3       48.48       61.20     11.63 o 
 -13   7   3      238.79      252.16     11.76 o 
 -11   7   3     1401.05     1406.61     23.80 o 
  -9   7   3      605.34      583.74     13.79 o 
  -7   7   3       61.32       53.67     11.01 o 
  -5   7   3      451.73      368.23     10.71 o 
  -3   7   3     2080.42     1805.08     43.91 o 
  -1   7   3      576.20      659.62     12.36 o 
   1   7   3      593.61      533.94     15.39 o 
   3   7   3     1096.71     1032.45     14.00 o 
   5   7   3     2622.26     2583.29     36.35 o 
   7   7   3       36.07       56.20      7.98 o 
   9   7   3        8.89        1.28      7.77 o 
  11   7   3       44.82       37.30      8.22 o 
 -16   8   3      373.24      396.99     31.40 o 
 -14   8   3      234.85      205.82     12.90 o 
 -12   8   3      171.10      200.05     11.42 o 
 -10   8   3        3.98       27.66     10.16 o 
  -8   8   3      158.41      145.52     11.59 o 
  -6   8   3       18.82       39.84     12.70 o 
  -4   8   3      299.30      285.81     10.59 o 
  -2   8   3       18.95       27.77      9.69 o 
   0   8   3      558.65      474.07     10.26 o 
   2   8   3      428.19      409.98     10.18 o 
   4   8   3      229.60      218.92     13.76 o 
   6   8   3       80.93       91.23      7.68 o 
   8   8   3      284.88      301.30      7.63 o 
  10   8   3      210.17      216.58      7.90 o 
  12   8   3       12.64       15.81      8.00 o 
 -15   9   3       18.92       32.13     11.36 o 
 -13   9   3       28.16       54.61     13.81 o 
 -11   9   3      316.81      343.14     10.09 o 
  -9   9   3      345.06      400.56     11.44 o 
  -7   9   3      926.37      868.14     12.10 o 
  -5   9   3      144.09      119.86      9.48 o 
  -3   9   3     2996.99     2836.42     82.17 o 
  -1   9   3        3.06       21.28     10.01 o 
   1   9   3        5.91        9.49      9.27 o 
   3   9   3      211.30      218.79      9.58 o 
   5   9   3      196.35      199.56     13.34 o 
   7   9   3        3.11       11.04      7.54 o 
   9   9   3       97.62       96.70      7.64 o 
  11   9   3      110.87      100.04      7.88 o 
 -16  10   3      115.83      126.34     15.98 o 
 -14  10   3       86.97       96.78     12.83 o 
 -12  10   3        0.97        9.11      9.89 o 
 -10  10   3      163.08      191.83     10.50 o 
  -8  10   3     1301.34     1289.88     27.89 o 
  -6  10   3      445.67      436.41      9.93 o 
  -4  10   3        1.05        1.05      8.81 o 
  -2  10   3      695.83      636.27     18.95 o 
   0  10   3      716.27      676.77     16.59 o 
   2  10   3      335.10      326.20      9.31 o 
   4  10   3       86.85      119.30      8.28 o 
   6  10   3       80.10       76.09      8.60 o 
   8  10   3      348.84      363.02     17.07 o 
  10  10   3      170.11      168.98      9.14 o 
 -15  11   3        0.30       11.55     10.51 o 
 -13  11   3       12.24       21.44      9.93 o 
 -11  11   3      612.17      625.87     10.10 o 
  -9  11   3      930.51      903.94     35.32 o 
  -7  11   3      672.51      622.46     17.78 o 
  -5  11   3      750.02      739.25     10.96 o 
  -3  11   3      969.68      941.43     27.75 o 
  -1  11   3       20.57       31.23      8.39 o 
   1  11   3      128.96      126.59      8.94 o 
   3  11   3      347.65      343.78      8.90 o 
   5  11   3      889.10      874.68     19.26 o 
   7  11   3       12.13       15.00      7.45 o 
   9  11   3       40.87       37.42      7.85 o 
 -14  12   3       49.56       49.71     10.07 o 
 -12  12   3        6.08       26.73      9.67 o 
 -10  12   3      228.12      221.41     17.12 o 
  -8  12   3      862.25      874.69     21.87 o 
  -6  12   3      261.20      247.50     10.39 o 
  -4  12   3      230.23      202.99     10.39 o 
  -2  12   3       54.45       86.87     10.89 o 
   0  12   3      411.89      417.22     12.09 o 
   2  12   3      439.94      445.94     15.90 o 
   4  12   3      142.84      154.91      8.15 o 
   6  12   3       36.20       38.30      7.87 o 
   8  12   3      213.48      248.92      8.70 o 
 -13  13   3      109.21      106.13     20.11 o 
 -11  13   3      426.52      453.11     15.16 o 
  -9  13   3       11.26       21.47      9.07 o 
  -7  13   3        6.26       10.13      7.66 o 
  -5  13   3      386.85      378.30      8.49 o 
  -3  13   3     1618.37     1553.55     45.84 o 
  -1  13   3      166.60      184.97      8.51 o 
   1  13   3      131.46      122.25      8.28 o 
   3  13   3      290.82      298.73      8.57 o 
   5  13   3      173.23      194.69     13.36 o 
   7  13   3       13.94       17.01      8.60 o 
 -12  14   3       34.14       38.01      8.71 o 
 -10  14   3       55.01       60.95     10.59 o 
  -8  14   3      258.67      280.38      9.36 o 
  -6  14   3      135.62      165.25      9.19 o 
  -4  14   3      113.67      108.61      8.69 o 
  -2  14   3      473.59      400.83     10.51 o 
   0  14   3      487.83      465.87     14.50 o 
   2  14   3      296.16      303.31     13.31 o 
   4  14   3       10.08       29.57      7.96 o 
   6  14   3       69.41       69.93      7.97 o 
 -11  15   3       84.10       74.78      9.52 o 
  -9  15   3       25.50        7.29      8.03 o 
  -7  15   3        4.59       30.56      8.69 o 
  -5  15   3       35.15       71.20     10.88 o 
  -3  15   3      152.87      143.34      7.65 o 
  -1  15   3        2.23       23.27     11.06 o 
   1  15   3       39.47       50.25      7.85 o 
   3  15   3      135.22      140.15      7.56 o 
   5  15   3      302.49      271.85     11.20 o 
 -10  16   3       19.27       21.13      8.79 o 
  -8  16   3       53.91       63.33      8.78 o 
  -6  16   3        0.94       -6.77      8.31 o 
  -4  16   3        6.14        9.83      8.07 o 
  -2  16   3        7.23       11.37      7.61 o 
   0  16   3       23.07       31.71      7.96 o 
   2  16   3       72.35       76.79     11.37 o 
   4  16   3       26.44       23.09      7.99 o 
  -7  17   3        0.24       13.06      8.02 o 
  -5  17   3       17.49       24.76     11.40 o 
  -3  17   3      138.69      128.68      7.74 o 
  -1  17   3        0.61       12.19      8.00 o 
   1  17   3        5.39       14.51      7.50 o 
   3  17   3       28.43       33.80      8.05 o 
  -4  18   3       21.52       17.44      7.57 o 
  -2  18   3       39.08       36.05      8.13 o 
 -18   0   4       31.46       43.48     13.72 o 
 -16   0   4       27.28       21.64     31.39 o 
 -14   0   4        3.51       33.59     20.88 o 
 -12   0   4      525.54      489.32     24.66 o 
 -10   0   4      606.77      637.64     17.19 o 
  -8   0   4     1484.31     1674.65     30.30 o 
  -6   0   4     6868.53     7069.74    265.82 o 
  -4   0   4     1306.81     1271.03     22.85 o 
  -2   0   4      566.35      523.59     15.48 o 
   0   0   4     2054.21     2391.47     24.22 o 
   2   0   4     1938.23     1742.43     23.60 o 
   4   0   4     1003.61      994.36     26.32 o 
   6   0   4        7.28       22.73     12.97 o 
   8   0   4        1.13       13.76     16.64 o 
  10   0   4      125.04      119.22     13.01 o 
  12   0   4      383.22      377.11     16.67 o 
 -19   1   4       64.97       63.88     10.63 o 
 -17   1   4      709.83      703.71     11.92 o 
 -15   1   4      140.02      167.10     11.11 o 
 -13   1   4      122.28      141.08     11.18 o 
 -11   1   4      466.88      454.81     11.35 o 
  -9   1   4     1729.45     1590.59     33.30 o 
  -7   1   4      159.42      144.78     11.37 o 
  -5   1   4       54.09       66.69     13.68 o 
  -3   1   4      526.99      522.78     13.50 o 
  -1   1   4      990.22      902.69     11.75 o 
   1   1   4     1496.54     1275.88     11.11 o 
   3   1   4       35.64       76.08      8.84 o 
   5   1   4       60.84       69.91      8.70 o 
   7   1   4      594.85      622.91     14.40 o 
   9   1   4      202.48      205.12      9.66 o 
  11   1   4       13.87       27.67      8.59 o 
 -18   2   4       14.99       19.03     10.42 o 
 -16   2   4      104.51      104.30     10.64 o 
 -14   2   4      523.26      519.09     16.47 o 
 -12   2   4     2798.95     2775.08     69.65 o 
 -10   2   4      745.33      700.49     13.18 o 
  -8   2   4     1520.20     1590.96     24.93 o 
  -6   2   4      209.45      166.36     12.64 o 
  -4   2   4     3446.71     3395.27     29.21 o 
  -2   2   4      795.04      759.45     13.05 o 
   0   2   4       28.56       24.89     11.18 o 
   2   2   4     1556.29     1600.22     12.61 o 
   4   2   4     2517.72     2468.90     22.16 o 
   6   2   4      402.07      412.55      9.36 o 
   8   2   4      172.78      186.92      8.54 o 
  10   2   4      259.98      244.01      8.28 o 
  12   2   4      149.43      158.06      9.73 o 
 -19   3   4        1.17        8.85     10.55 o 
 -17   3   4      460.43      433.33     15.66 o 
 -15   3   4      296.73      336.78     14.57 o 
 -13   3   4       43.67       59.48     10.52 o 
 -11   3   4     1344.00     1295.91     38.62 o 
  -9   3   4     1399.08     1267.94     29.36 o 
  -7   3   4      815.88      822.55     13.04 o 
  -5   3   4     1609.58     1677.38     36.72 o 
  -3   3   4     3618.13     3605.23     20.37 o 
  -1   3   4     2387.86     2357.18     27.84 o 
   1   3   4     3907.35     3975.41     34.47 o 
   3   3   4      878.79      907.15     14.42 o 
   5   3   4      486.37      518.27     10.32 o 
   7   3   4     2777.52     2688.15     61.89 o 
   9   3   4      773.60      769.15     12.59 o 
  11   3   4        9.54       13.71      7.85 o 
 -18   4   4       11.78        9.05     10.40 o 
 -16   4   4       11.51       14.92     10.66 o 
 -14   4   4      205.30      215.88     10.19 o 
 -12   4   4     1854.24     1721.05     73.20 o 
 -10   4   4       38.65       43.11     10.70 o 
  -8   4   4     3543.70     3538.99     25.70 o 
  -6   4   4     6590.35     6636.08     89.74 o 
  -4   4   4     4608.75     4707.64     91.88 o 
  -2   4   4     1449.44     1335.86     15.60 o 
   0   4   4      142.04      139.19     10.13 o 
   2   4   4     3809.09     3814.31     33.65 o 
   4   4   4     3546.81     3496.94     38.61 o 
   6   4   4     1207.88     1145.20     13.59 o 
   8   4   4      525.23      490.16     10.56 o 
  10   4   4      305.33      286.09     11.22 o 
  12   4   4      247.72      246.13     11.13 o 
 -17   5   4      289.69      293.96     21.64 o 
 -15   5   4       48.82       61.10     12.03 o 
 -13   5   4        8.72       28.87     10.64 o 
 -11   5   4     1039.75     1023.31     28.81 o 
  -9   5   4     4418.62     4356.82     61.96 o 
  -7   5   4     2340.48     2266.61     28.82 o 
  -5   5   4      113.30      111.06     10.56 o 
  -3   5   4      185.36      205.06     11.44 o 
  -1   5   4     1551.04     1385.19     15.64 o 
   1   5   4     2378.45     2288.99     28.20 o 
   3   5   4      288.77      285.73      9.14 o 
   5   5   4      248.14      252.83      8.70 o 
   7   5   4      953.79      958.99      9.60 o 
   9   5   4      452.47      476.28     15.07 o 
  11   5   4        2.06       18.66      7.75 o 
 -18   6   4       43.10       52.26     10.88 o 
 -16   6   4       34.39       46.02     11.19 o 
 -14   6   4       64.30       82.29     11.18 o 
 -12   6   4      976.34      964.71     24.02 o 
 -10   6   4      677.59      659.32     11.57 o 
  -8   6   4        2.59       27.32     11.23 o 
  -6   6   4      360.71      297.70     11.26 o 
  -4   6   4     2559.13     2420.98     38.42 o 
  -2   6   4      405.99      383.98     11.61 o 
   0   6   4      614.74      659.05     11.40 o 
   2   6   4     2411.10     2287.01     16.09 o 
   4   6   4     2263.45     2190.48     21.12 o 
   6   6   4      245.08      251.58      7.66 o 
   8   6   4       55.50       77.46      9.04 o 
  10   6   4      195.28      188.92      7.56 o 
 -17   7   4      525.48      498.48     19.88 o 
 -15   7   4      191.48      179.08     11.71 o 
 -13   7   4       20.13       29.13     11.13 o 
 -11   7   4       53.10       61.73     10.67 o 
  -9   7   4       92.56       99.58     11.05 o 
  -7   7   4      239.43      246.80     10.40 o 
  -5   7   4      234.63      238.19      9.88 o 
  -3   7   4     1925.06     1984.32     42.52 o 
  -1   7   4     1595.60     1597.75     26.73 o 
   1   7   4     1652.04     1549.06     23.78 o 
   3   7   4      243.65      249.39      8.16 o 
   5   7   4        9.34        3.70      7.95 o 
   7   7   4      417.02      419.17     10.44 o 
   9   7   4      164.49      199.07      7.89 o 
  11   7   4        4.19       19.00      8.19 o 
 -16   8   4       87.68       99.10     16.75 o 
 -14   8   4      205.80      217.78     11.58 o 
 -12   8   4      414.53      397.95     21.96 o 
 -10   8   4      389.03      417.67     11.12 o 
  -8   8   4        2.18       -3.08     10.16 o 
  -6   8   4      307.76      331.54     10.12 o 
  -4   8   4     1933.28     1807.64     36.66 o 
  -2   8   4      258.09      245.70      9.24 o 
   0   8   4      194.65      180.30      8.90 o 
   2   8   4       45.72       30.75      9.62 o 
   4   8   4       87.80      121.17     12.91 o 
   6   8   4        1.15       10.94      7.62 o 
   8   8   4       14.70       19.91      7.69 o 
  10   8   4       49.47       63.07      7.65 o 
 -17   9   4      125.81      129.17     21.64 o 
 -15   9   4       66.60       51.14     11.56 o 
 -13   9   4        6.89       11.04      9.80 o 
 -11   9   4      199.04      227.35     11.64 o 
  -9   9   4      640.30      626.08     11.32 o 
  -7   9   4      166.66      156.09      9.94 o 
  -5   9   4        1.87        8.96      9.23 o 
  -3   9   4       82.57       84.04      9.70 o 
  -1   9   4      226.02      214.55      9.93 o 
   1   9   4        7.92       18.84      8.92 o 
   3   9   4      195.06      201.58     11.04 o 
   5   9   4        2.85       10.66      7.42 o 
   7   9   4      239.48      225.20      7.29 o 
   9   9   4      199.90      220.13      8.33 o 
 -16  10   4        0.66       16.10     11.39 o 
 -14  10   4       15.75       20.53     10.64 o 
 -12  10   4      560.81      587.99     14.26 o 
 -10  10   4      500.32      492.61     13.43 o 
  -8  10   4       98.50      107.82     11.60 o 
  -6  10   4      183.09      186.26      9.60 o 
  -4  10   4      993.43      940.59     26.61 o 
  -2  10   4        3.25       25.49      9.46 o 
   0  10   4        8.25       28.83      8.99 o 
   2  10   4      493.76      475.52     11.75 o 
   4  10   4     1147.12     1200.46     24.68 o 
   6  10   4        0.80        8.81      7.01 o 
   8  10   4      118.44      125.31      7.46 o 
 -15  11   4       39.31       54.58     10.31 o 
 -13  11   4        0.53       -2.39     10.43 o 
 -11  11   4      234.23      252.09     18.00 o 
  -9  11   4      526.39      558.04     11.14 o 
  -7  11   4      385.46      371.92      9.64 o 
  -5  11   4        4.26       10.96      8.42 o 
  -3  11   4      107.55      124.60     11.10 o 
  -1  11   4      174.77      182.15      8.42 o 
   1  11   4      729.49      711.74     14.73 o 
   3  11   4      695.06      680.57     21.72 o 
   5  11   4      165.88      152.10      7.82 o 
   7  11   4      320.88      308.84      8.16 o 
   9  11   4       92.48       89.50     12.13 o 
 -14  12   4      104.10      124.15     10.70 o 
 -12  12   4      366.55      387.13     18.38 o 
 -10  12   4       14.42       30.06     11.85 o 
  -8  12   4      175.21      199.14      9.42 o 
  -6  12   4      132.30      138.70      9.08 o 
  -4  12   4      585.52      537.40     14.80 o 
  -2  12   4       41.58       34.02      9.99 o 
   0  12   4      112.26      113.08      7.83 o 
   2  12   4      464.52      440.76      9.01 o 
   4  12   4      437.14      453.46     13.73 o 
   6  12   4       41.90       46.50      7.25 o 
   8  12   4       28.98       24.93      6.98 o 
 -13  13   4       14.01       22.48      8.85 o 
 -11  13   4       85.89      101.38      8.77 o 
  -9  13   4      339.42      359.84     11.78 o 
  -7  13   4      256.14      263.84      9.78 o 
  -5  13   4      127.64      135.74      8.44 o 
  -3  13   4      447.69      400.44      8.44 o 
  -1  13   4      778.05      736.30     14.04 o 
   1  13   4      262.59      237.53      9.56 o 
   3  13   4        8.00       11.01     10.73 o 
   5  13   4       44.82       36.18      9.02 o 
   7  13   4      169.34      153.28      8.45 o 
 -12  14   4       73.17       55.57      8.84 o 
 -10  14   4       14.21       18.84      9.49 o 
  -8  14   4       16.69       20.09      8.12 o 
  -6  14   4      160.29      170.08      8.12 o 
  -4  14   4     1054.80      981.57     26.92 o 
  -2  14   4      193.30      172.38      8.77 o 
   0  14   4       69.98       44.27      7.55 o 
   2  14   4       84.21       77.09      7.80 o 
   4  14   4      243.44      260.20      7.80 o 
   6  14   4        5.83       22.30      7.06 o 
 -11  15   4        6.86        0.45     11.11 o 
  -9  15   4       14.48       34.07     10.83 o 
  -7  15   4       28.75       34.71     15.28 o 
  -5  15   4       20.19       11.01      7.98 o 
  -3  15   4      110.86      115.22      7.66 o 
  -1  15   4       47.09       66.78      7.30 o 
   1  15   4       64.65       71.07      7.76 o 
   3  15   4       31.78       39.11      7.03 o 
   5  15   4        2.39       11.53      7.66 o 
 -10  16   4        1.54       18.02      8.46 o 
  -8  16   4       10.14       13.42      9.40 o 
  -6  16   4        0.87        4.95      7.93 o 
  -4  16   4       60.72       76.38      8.82 o 
  -2  16   4        4.08       29.10      8.77 o 
   0  16   4       19.70       13.89      8.01 o 
   2  16   4       53.77       65.05     10.24 o 
  -7  17   4       37.71       36.65      7.98 o 
  -5  17   4        2.09       21.52      8.05 o 
  -3  17   4        0.79       22.61      7.95 o 
  -1  17   4       47.06       54.07     12.02 o 
   1  17   4       37.36       40.48      8.93 o 
 -20   0   5       42.90       30.86     22.51 o 
 -18   0   5      448.16      414.34     16.62 o 
 -16   0   5      242.96      223.20     27.78 o 
 -14   0   5        7.33       12.81     14.44 o 
 -12   0   5       66.59       86.83     16.10 o 
 -10   0   5     5189.61     4920.97    409.90 o 
  -8   0   5       83.54       74.22     16.73 o 
  -6   0   5      174.37      179.73     15.24 o 
  -4   0   5      191.49      187.47     13.94 o 
  -2   0   5        4.05       47.74     12.82 o 
   0   0   5      166.82      258.38     12.95 o 
   2   0   5        1.52        0.01     12.39 o 
   4   0   5      445.56      466.57     12.70 o 
   6   0   5      494.10      516.26     11.09 o 
   8   0   5      213.02      213.55     16.03 o 
  10   0   5       21.36       62.61     27.80 o 
 -19   1   5       28.11       30.86     11.33 o 
 -17   1   5       54.47       51.78     11.08 o 
 -15   1   5      226.47      262.79     10.80 o 
 -13   1   5     1074.12     1065.60     24.29 o 
 -11   1   5      606.12      606.75     30.81 o 
  -9   1   5      548.55      554.44     15.69 o 
  -7   1   5     1273.03     1157.62     34.60 o 
  -5   1   5    13336.83    13457.56    126.36 o 
  -3   1   5     1023.57     1112.58     13.03 o 
  -1   1   5       14.27       14.78      8.92 o 
   1   1   5     1330.16     1195.81     11.26 o 
   3   1   5     1223.36     1238.06     15.22 o 
   5   1   5        7.20       15.97     11.55 o 
   7   1   5       76.03       89.08      7.73 o 
   9   1   5      174.53      162.97      7.82 o 
  11   1   5      141.14      136.06      8.08 o 
 -18   2   5      346.28      356.06     10.95 o 
 -16   2   5      184.56      191.33     11.02 o 
 -14   2   5       41.23       46.58     11.65 o 
 -12   2   5      156.53      154.38      9.84 o 
 -10   2   5     2331.55     2312.59     58.50 o 
  -8   2   5     3704.75     3675.92    106.50 o 
  -6   2   5        3.06       13.25     11.00 o 
  -4   2   5     3325.33     3393.63     27.33 o 
  -2   2   5     4499.07     4463.04     43.79 o 
   0   2   5     3714.51     3773.53     27.36 o 
   2   2   5        6.17        1.88      8.94 o 
   4   2   5        2.09       24.48      9.05 o 
   6   2   5     1160.94     1133.51     17.39 o 
   8   2   5      186.97      188.68      9.92 o 
  10   2   5       21.15       35.32      8.14 o 
 -19   3   5        3.63       -0.28     12.79 o 
 -17   3   5       12.85        3.37     16.82 o 
 -15   3   5      304.00      309.16     13.07 o 
 -13   3   5      957.40      918.09     38.14 o 
 -11   3   5        4.43        4.32      9.25 o 
  -9   3   5      596.18      630.10     12.22 o 
  -7   3   5       93.01      134.62     10.65 o 
  -5   3   5     9293.99     9066.36     38.01 o 
  -3   3   5       23.15       33.19      9.90 o 
  -1   3   5     1190.83     1252.96     16.72 o 
   1   3   5     1628.27     1636.51     16.90 o 
   3   3   5     1031.92     1004.10     12.90 o 
   5   3   5       13.40       33.73     11.22 o 
   7   3   5      267.94      242.81      7.96 o 
   9   3   5      381.69      359.74      8.10 o 
  11   3   5      183.91      182.16     21.45 o 
 -18   4   5      173.19      172.02     15.31 o 
 -16   4   5      202.29      181.97     10.07 o 
 -14   4   5        6.13       22.20      9.60 o 
 -12   4   5      183.61      195.42      9.78 o 
 -10   4   5     1841.27     1833.58     24.30 o 
  -8   4   5      924.96     1023.48     34.35 o 
  -6   4   5      117.67      155.40     10.46 o 
  -4   4   5      689.89      687.17     11.43 o 
  -2   4   5     2359.99     2167.15     27.04 o 
   0   4   5     1088.04     1071.54     10.69 o 
   2   4   5      576.97      589.39     11.30 o 
   4   4   5     1209.26     1158.67      9.51 o 
   6   4   5      922.57      924.83     14.93 o 
   8   4   5      407.77      424.37     11.57 o 
  10   4   5        0.65       27.06      9.71 o 
 -19   5   5        1.61      -11.03     11.03 o 
 -17   5   5       18.04       40.15     10.16 o 
 -15   5   5       93.40       86.02      9.55 o 
 -13   5   5      897.13      904.52     24.58 o 
 -11   5   5      561.91      522.78     12.72 o 
  -9   5   5      324.54      314.29     10.35 o 
  -7   5   5      739.64      638.77     21.01 o 
  -5   5   5     3963.18     3785.67     76.36 o 
  -3   5   5      152.61      185.48     11.25 o 
  -1   5   5      515.82      498.55      9.89 o 
   1   5   5     4417.38     4307.52     37.82 o 
   3   5   5     3122.33     3078.95     26.86 o 
   5   5   5      105.23      109.89      7.55 o 
   7   5   5      142.91      153.69      8.24 o 
   9   5   5      127.35      128.99      7.82 o 
 -18   6   5      258.34      250.89     16.04 o 
 -16   6   5       31.95       50.77     10.21 o 
 -14   6   5      100.97      121.14     10.38 o 
 -12   6   5       14.17       31.33      9.99 o 
 -10   6   5     1506.44     1467.94     25.57 o 
  -8   6   5     2584.95     2580.50     18.62 o 
  -6   6   5       70.52      102.13      9.96 o 
  -4   6   5      560.00      553.57     15.56 o 
  -2   6   5      847.33      797.85     13.53 o 
   0   6   5     1493.86     1488.15     19.47 o 
   2   6   5       26.66       45.06      8.71 o 
   4   6   5      105.59      121.85      9.31 o 
   6   6   5      769.99      787.71     18.78 o 
   8   6   5       99.22      111.79      7.29 o 
  10   6   5       16.90       24.53      7.63 o 
 -17   7   5       19.06       17.84     12.34 o 
 -15   7   5       67.55       61.21     11.11 o 
 -13   7   5      186.89      212.55     10.81 o 
 -11   7   5       29.07       46.99      9.95 o 
  -9   7   5        3.05       15.39      9.61 o 
  -7   7   5      804.07      782.39     22.87 o 
  -5   7   5     5031.63     4969.84     72.28 o 
  -3   7   5       39.37       42.02      9.68 o 
  -1   7   5       22.63       42.72      9.04 o 
   1   7   5        9.12       23.56      8.84 o 
   3   7   5       57.41       53.92      8.34 o 
   5   7   5        6.35       18.73      7.03 o 
   7   7   5      132.45      142.39      7.62 o 
   9   7   5      258.46      244.96     11.90 o 
 -18   8   5      176.07      154.44     11.22 o 
 -16   8   5      176.87      169.89     11.28 o 
 -14   8   5       28.50       52.76      9.82 o 
 -12   8   5      475.96      490.51     16.38 o 
 -10   8   5     1497.24     1530.90     11.44 o 
  -8   8   5       13.20       18.94     10.44 o 
  -6   8   5      364.37      320.32      9.18 o 
  -4   8   5     1117.01     1127.74     13.71 o 
  -2   8   5     1103.65     1067.32     13.91 o 
   0   8   5       12.66       14.25      8.95 o 
   2   8   5      109.11      135.85      7.45 o 
   4   8   5       56.29       72.82      7.21 o 
   6   8   5      233.15      254.89      7.52 o 
   8   8   5      234.66      239.35      7.58 o 
 -17   9   5       35.06       37.27     11.47 o 
 -15   9   5      165.88      150.30     13.70 o 
 -13   9   5     1127.26     1192.13     38.79 o 
 -11   9   5      587.29      546.31     13.56 o 
  -9   9   5      128.53      131.72     14.18 o 
  -7   9   5      284.16      293.59      9.72 o 
  -5   9   5     1282.25     1236.76     24.48 o 
  -3   9   5        1.82        8.87      8.40 o 
  -1   9   5       54.44       61.48     12.40 o 
   1   9   5     1183.39     1151.67     22.99 o 
   3   9   5      568.94      569.25     11.71 o 
   5   9   5        8.88       14.31      7.21 o 
   7   9   5       45.73       43.82      6.98 o 
   9   9   5       43.51       45.72     27.32 o 
 -16  10   5       59.90       57.67     11.10 o 
 -14  10   5        0.44       11.39      9.41 o 
 -12  10   5      119.05      142.04      9.56 o 
 -10  10   5      335.80      350.40      9.20 o 
  -8  10   5      196.59      182.01      9.42 o 
  -6  10   5       35.65       57.98     10.08 o 
  -4  10   5       14.64       10.71      7.91 o 
  -2  10   5      218.27      196.23      8.28 o 
   0  10   5      818.44      830.92     10.27 o 
   2  10   5       51.80       57.36      7.05 o 
   4  10   5       90.37      105.00      7.00 o 
   6  10   5      223.45      221.86      7.45 o 
   8  10   5       12.49       19.54      7.13 o 
 -15  11   5       67.32       75.85     10.06 o 
 -13  11   5      108.99      130.51     15.12 o 
 -11  11   5       28.37        4.98      9.15 o 
  -9  11   5        0.65       24.56     12.67 o 
  -7  11   5      231.61      229.88     10.19 o 
  -5  11   5      888.27      817.54     26.27 o 
  -3  11   5       11.21       25.29      8.91 o 
  -1  11   5      160.43      164.38     10.08 o 
   1  11   5      290.38      309.84      7.46 o 
   3  11   5      353.01      359.05      8.22 o 
   5  11   5       22.53       38.82      7.16 o 
   7  11   5       28.77       42.62      8.18 o 
 -14  12   5        2.25       25.28     10.15 o 
 -12  12   5       89.38       99.95      8.46 o 
 -10  12   5      349.03      354.56      8.71 o 
  -8  12   5       44.97       50.93      8.57 o 
  -6  12   5      170.24      164.84      8.03 o 
  -4  12   5      401.70      359.69      9.02 o 
  -2  12   5      579.11      546.32     17.34 o 
   0  12   5      222.96      242.57      7.90 o 
   2  12   5       89.25       99.25      8.04 o 
   4  12   5      220.80      204.18      7.04 o 
   6  12   5      143.63      152.52      9.75 o 
 -13  13   5      135.31      158.64      9.49 o 
 -11  13   5       42.59       43.67     11.13 o 
  -9  13   5       10.50       14.30     13.62 o 
  -7  13   5       83.74      113.27     12.40 o 
  -5  13   5      345.75      300.38      7.75 o 
  -3  13   5       14.63       16.94      8.13 o 
  -1  13   5       44.92       47.66      7.66 o 
   1  13   5      454.93      450.25     11.08 o 
   3  13   5      273.08      239.93      8.10 o 
   5  13   5        6.92       27.79      7.08 o 
 -12  14   5       32.65       45.33     10.10 o 
 -10  14   5       49.86       43.30      9.11 o 
  -8  14   5       25.27       48.14     10.16 o 
  -6  14   5        1.01       -6.51      7.62 o 
  -4  14   5       44.04       63.17      7.52 o 
  -2  14   5       78.36      100.15     12.34 o 
   0  14   5      132.74      129.68     11.57 o 
   2  14   5        3.24       19.98     10.22 o 
   4  14   5       14.74       18.65      7.29 o 
 -11  15   5        3.34        2.34      8.45 o 
  -9  15   5       24.96       20.83      8.11 o 
  -7  15   5      156.05      164.56     16.87 o 
  -5  15   5      362.67      357.02     14.56 o 
  -3  15   5       11.19       26.98      7.30 o 
  -1  15   5       38.02       25.66      8.86 o 
   1  15   5        7.73       -4.54      9.56 o 
   3  15   5       23.52        8.96      8.06 o 
 -10  16   5      147.01      132.76     10.76 o 
  -8  16   5       69.15       58.13      8.52 o 
  -6  16   5       67.96       53.94      8.73 o 
  -4  16   5       87.45       69.92      7.99 o 
  -2  16   5       69.69       62.35      7.69 o 
   0  16   5       17.85       18.29     10.90 o 
  -7  17   5       14.25       32.99      9.04 o 
  -5  17   5       30.76       19.91      7.78 o 
  -3  17   5        8.25       14.19      7.24 o 
 -20   0   6       25.19       13.56     15.60 o 
 -18   0   6      208.66      171.17     16.05 o 
 -16   0   6      580.96      577.33     33.33 o 
 -14   0   6     2322.92     2194.82    165.66 o 
 -12   0   6       58.06       55.31     15.23 o 
 -10   0   6      611.73      572.03     29.57 o 
  -8   0   6     5527.09     5841.94    250.16 o 
  -6   0   6     1258.19     1207.32     14.67 o 
  -4   0   6      378.95      363.69     13.11 o 
  -2   0   6      701.02      687.45     12.50 o 
   0   0   6     1862.36     1850.59     21.55 o 
   2   0   6      486.23      491.79     11.90 o 
   4   0   6       45.17       62.12     10.32 o 
   6   0   6      325.80      320.75     11.07 o 
   8   0   6       66.07       62.48     12.37 o 
 -19   1   6      374.02      357.79     17.57 o 
 -17   1   6      134.55      127.60     13.73 o 
 -15   1   6        4.91       14.51     10.06 o 
 -13   1   6     1770.53     1581.18     72.85 o 
 -11   1   6     1064.78     1007.09     42.94 o 
  -9   1   6     1125.90     1129.50     35.72 o 
  -7   1   6     1229.75     1242.01     27.04 o 
  -5   1   6      944.41      926.01     19.06 o 
  -3   1   6     1060.24     1040.20     11.75 o 
  -1   1   6      637.32      643.77      8.71 o 
   1   1   6      242.53      251.75      9.08 o 
   3   1   6      859.11      834.39     12.09 o 
   5   1   6      520.06      508.76      8.64 o 
   7   1   6      354.97      353.23     10.29 o 
   9   1   6        8.82       21.21      9.33 o 
 -20   2   6        1.98       15.36     10.87 o 
 -18   2   6       17.62        9.93     10.69 o 
 -16   2   6       81.66      101.66      9.72 o 
 -14   2   6      363.86      382.85     22.55 o 
 -12   2   6      106.49       83.10     10.21 o 
 -10   2   6      728.29      764.41     30.81 o 
  -8   2   6     1211.55     1220.27     24.62 o 
  -6   2   6     1419.78     1289.28     18.61 o 
  -4   2   6       67.93       89.79     10.21 o 
  -2   2   6      853.71      825.49     14.50 o 
   0   2   6      399.79      390.09      9.97 o 
   2   2   6     2277.22     2267.47     27.14 o 
   4   2   6       29.20       19.88     13.57 o 
   6   2   6      165.10      145.75     11.23 o 
   8   2   6      316.36      301.57      9.51 o 
 -19   3   6      189.43      165.08     13.59 o 
 -17   3   6       21.05       25.78     10.04 o 
 -15   3   6       57.65       73.34      9.16 o 
 -13   3   6     1148.08     1105.21     31.59 o 
 -11   3   6      304.72      280.49     10.23 o 
  -9   3   6        6.18       14.43      9.86 o 
  -7   3   6        2.64       14.21      9.68 o 
  -5   3   6      960.35      911.06     13.54 o 
  -3   3   6     2002.10     1925.60     20.27 o 
  -1   3   6      515.03      514.36     10.24 o 
   1   3   6       72.88       97.71      8.86 o 
   3   3   6       38.86       46.45     10.68 o 
   5   3   6      113.94      127.21      8.52 o 
   7   3   6      350.60      373.08     12.63 o 
   9   3   6       13.82       22.51      8.28 o 
 -18   4   6       32.39       40.25     10.07 o 
 -16   4   6       78.46       76.53      9.86 o 
 -14   4   6      666.78      681.30     22.61 o 
 -12   4   6      275.13      276.69      9.45 o 
 -10   4   6      322.53      340.69     12.65 o 
  -8   4   6      419.41      408.52     10.14 o 
  -6   4   6      464.29      437.03     10.75 o 
  -4   4   6      465.18      450.82     11.08 o 
  -2   4   6     1039.80     1042.05     13.93 o 
   0   4   6     1409.80     1316.64     11.33 o 
   2   4   6       52.03       69.61      9.67 o 
   4   4   6       79.34       83.36      7.52 o 
   6   4   6      130.35      135.37      7.92 o 
   8   4   6      144.17      142.09      8.09 o 
 -19   5   6      236.98      232.45     11.45 o 
 -17   5   6       26.35       21.12      9.60 o 
 -15   5   6      155.66      167.14     10.59 o 
 -13   5   6       23.50       29.08      8.71 o 
 -11   5   6        5.10       32.82      9.69 o 
  -9   5   6       42.02       40.08      9.35 o 
  -7   5   6      282.33      294.93     11.92 o 
  -5   5   6      638.75      660.85     10.42 o 
  -3   5   6      606.92      599.28     10.19 o 
  -1   5   6      621.70      573.19     17.55 o 
   1   5   6       77.54       95.22      9.01 o 
   3   5   6      451.51      437.66     12.06 o 
   5   5   6      365.32      360.27      8.29 o 
   7   5   6      207.32      223.94      7.72 o 
   9   5   6        0.81       18.02      7.47 o 
 -18   6   6       43.29       45.23     10.53 o 
 -16   6   6       69.17       75.59      9.81 o 
 -14   6   6      116.12      133.34      9.04 o 
 -12   6   6       13.05       21.29      8.10 o 
 -10   6   6      435.39      435.20     14.26 o 
  -8   6   6     1015.19      979.00     28.09 o 
  -6   6   6     1374.85     1351.47     23.13 o 
  -4   6   6      177.63      189.82      9.19 o 
  -2   6   6        7.86       -1.50     10.19 o 
   0   6   6       46.92       52.55      8.97 o 
   2   6   6     1844.59     1821.18     22.07 o 
   4   6   6      123.07      129.42      8.98 o 
   6   6   6      154.09      145.65      8.69 o 
   8   6   6      124.79      121.86      7.81 o 
 -17   7   6       54.52       52.59      9.84 o 
 -15   7   6       24.93       39.17      8.89 o 
 -13   7   6     1323.63     1315.62     26.46 o 
 -11   7   6     1531.51     1486.87     22.86 o 
  -9   7   6      513.93      521.75     10.70 o 
  -7   7   6       97.17       93.86      9.14 o 
  -5   7   6      339.04      335.14     28.16 o 
  -3   7   6      255.90      228.36      9.09 o 
  -1   7   6       21.08       33.98      8.43 o 
   1   7   6      152.19      157.18      7.90 o 
   3   7   6      175.98      190.36     13.65 o 
   5   7   6      407.33      408.10      8.23 o 
   7   7   6      268.67      273.60      9.98 o 
 -18   8   6       12.19       10.48     10.27 o 
 -16   8   6      127.27      136.08      9.52 o 
 -14   8   6     1207.49     1208.43     28.57 o 
 -12   8   6      301.31      288.54      9.45 o 
 -10   8   6      215.49      204.84      9.12 o 
  -8   8   6      682.17      680.61     12.31 o 
  -6   8   6      618.83      636.61      9.76 o 
  -4   8   6      142.89      126.70      8.31 o 
  -2   8   6      543.58      531.62     13.58 o 
   0   8   6     1199.68     1121.69     16.89 o 
   2   8   6      264.68      294.27      7.43 o 
   4   8   6        4.75       30.07      7.04 o 
   6   8   6      195.15      198.54      7.40 o 
 -17   9   6       60.59       63.21     20.41 o 
 -15   9   6        9.95       24.24     10.18 o 
 -13   9   6      193.33      200.90      9.64 o 
 -11   9   6      355.34      375.75     10.34 o 
  -9   9   6      143.85      147.80      9.56 o 
  -7   9   6      142.33      155.96      9.62 o 
  -5   9   6      555.45      537.65      9.89 o 
  -3   9   6      833.84      814.01      9.03 o 
  -1   9   6     1067.24     1051.35     12.93 o 
   1   9   6       97.14      116.30      7.35 o 
   3   9   6       97.65      100.22      7.05 o 
   5   9   6      135.66      138.74      8.24 o 
   7   9   6       91.61       78.63      7.22 o 
 -16  10   6      102.88      108.21      9.84 o 
 -14  10   6       94.06       97.93      9.53 o 
 -12  10   6        3.23        1.28     16.08 o 
 -10  10   6       73.95       82.24      9.12 o 
  -8  10   6      293.16      286.42     12.09 o 
  -6  10   6      982.55      944.38     24.35 o 
  -4  10   6       63.61       65.31      8.58 o 
  -2  10   6      182.09      201.56      8.30 o 
   0  10   6       77.32       81.66      7.28 o 
   2  10   6      459.88      475.98     12.23 o 
   4  10   6        6.19       14.03      6.81 o 
   6  10   6       14.87       20.66      7.32 o 
 -15  11   6        1.81       23.35      9.27 o 
 -13  11   6       67.75       80.87      9.06 o 
 -11  11   6      192.60      186.70      9.66 o 
  -9  11   6       85.99       73.90     14.80 o 
  -7  11   6       84.49       59.17      7.84 o 
  -5  11   6      413.06      397.65      8.64 o 
  -3  11   6      225.54      231.82      9.71 o 
  -1  11   6       18.84       21.66     10.14 o 
   1  11   6       59.84       71.64      8.34 o 
   3  11   6       22.42       53.04      6.58 o 
   5  11   6      127.50      122.28      8.26 o 
 -14  12   6       62.37       60.69      9.31 o 
 -12  12   6        7.17        2.87     10.11 o 
 -10  12   6        0.81        9.02      8.49 o 
  -8  12   6      105.78      121.34      8.71 o 
  -6  12   6      260.77      253.14      7.95 o 
  -4  12   6        0.61       17.94      8.20 o 
  -2  12   6       25.43       16.37      7.43 o 
   0  12   6      263.60      274.74      7.74 o 
   2  12   6      144.72      156.29      6.63 o 
   4  12   6       13.96       15.76      7.05 o 
 -13  13   6        3.46        2.31      9.21 o 
 -11  13   6       34.85       24.53     10.16 o 
  -9  13   6        2.13       10.62      8.42 o 
  -7  13   6        1.01       -0.31      8.42 o 
  -5  13   6       11.90       13.05      7.68 o 
  -3  13   6       51.68       55.66      7.43 o 
  -1  13   6      164.22      170.00      8.00 o 
   1  13   6       12.15        6.55      6.82 o 
   3  13   6       31.16       26.60      7.97 o 
 -12  14   6       24.63       23.13     14.91 o 
 -10  14   6       19.66       -9.38      9.38 o 
  -8  14   6        8.93       23.17      7.32 o 
  -6  14   6      108.04      115.39      7.51 o 
  -4  14   6        2.77       14.58     11.05 o 
  -2  14   6       51.24       69.50      7.76 o 
   0  14   6       25.65       20.41      7.76 o 
   2  14   6      114.85      118.30     12.37 o 
 -11  15   6      179.58      185.12     18.54 o 
  -9  15   6       39.94       49.79     10.98 o 
  -7  15   6        7.18       26.53      7.71 o 
  -5  15   6       86.32       86.18      8.96 o 
  -3  15   6       66.47       77.28      7.59 o 
  -1  15   6       14.82       26.94      7.73 o 
   1  15   6       36.17       32.17      7.59 o 
  -8  16   6       81.07       78.99     10.70 o 
  -6  16   6      129.59      102.74      8.64 o 
  -4  16   6        0.89       11.92      7.19 o 
  -2  16   6        2.03       14.55      9.03 o 
 -20   0   7      171.27      133.99     31.70 o 
 -18   0   7      175.04      171.22     36.00 o 
 -16   0   7       70.10       82.93     12.56 o 
 -14   0   7       65.51       57.14     12.22 o 
 -12   0   7     3359.97     3171.27    162.65 o 
 -10   0   7      859.51      870.74     42.97 o 
  -8   0   7      400.41      414.30     20.59 o 
  -6   0   7     2853.79     2941.90     60.16 o 
  -4   0   7     2977.65     3033.25     25.61 o 
  -2   0   7     2435.18     2505.71     25.61 o 
   0   0   7       90.98       95.59     10.05 o 
   2   0   7      822.47      788.00     11.76 o 
   4   0   7     1262.33     1245.19     23.49 o 
   6   0   7      212.92      230.40     11.28 o 
   8   0   7        2.15       18.25     12.72 o 
 -19   1   7       65.80       68.11     10.36 o 
 -17   1   7      246.36      233.05     17.10 o 
 -15   1   7      622.52      564.02     26.14 o 
 -13   1   7      127.21      141.24     10.16 o 
 -11   1   7      108.75      105.68      9.40 o 
  -9   1   7      565.42      530.15     17.87 o 
  -7   1   7     3528.52     3534.76     56.36 o 
  -5   1   7      385.62      348.77      8.72 o 
  -3   1   7        8.39       10.44      7.73 o 
  -1   1   7     2362.51     2288.47     23.85 o 
   1   1   7     1390.84     1398.47      8.12 o 
   3   1   7       25.65       34.03      7.10 o 
   5   1   7      300.63      276.00      7.63 o 
   7   1   7      160.20      152.51      7.73 o 
 -20   2   7      138.87       96.96     13.80 o 
 -18   2   7       56.32       75.92     11.77 o 
 -16   2   7       25.43       39.72      8.90 o 
 -14   2   7      261.22      281.25     11.75 o 
 -12   2   7      584.80      566.34     15.37 o 
 -10   2   7       18.69       20.64      9.93 o 
  -8   2   7       14.50       18.85      9.53 o 
  -6   2   7      423.03      395.86     10.70 o 
  -4   2   7      215.71      189.40      8.65 o 
  -2   2   7      899.06      902.52      9.57 o 
   0   2   7      348.17      351.42      8.84 o 
   2   2   7        1.49       19.42      8.89 o 
   4   2   7      887.43      876.87     16.86 o 
   6   2   7       63.58       59.05      7.43 o 
   8   2   7        1.05       17.01      7.71 o 
 -19   3   7        3.61       18.59     12.16 o 
 -17   3   7       29.82       45.66      9.75 o 
 -15   3   7      357.24      344.60     13.11 o 
 -13   3   7      115.98      106.26      8.70 o 
 -11   3   7      162.05      171.99      9.19 o 
  -9   3   7      190.80      160.69      9.40 o 
  -7   3   7     1587.96     1655.21     29.47 o 
  -5   3   7        2.36        4.31      8.98 o 
  -3   3   7        2.27       20.01      9.58 o 
  -1   3   7     1762.80     1746.84     23.77 o 
   1   3   7      401.46      442.22      9.13 o 
   3   3   7       73.50       79.17      7.49 o 
   5   3   7       64.67       74.26      7.98 o 
   7   3   7      183.89      185.53      8.20 o 
 -18   4   7        1.42       14.85     11.38 o 
 -16   4   7       78.01      100.65      9.40 o 
 -14   4   7        8.58       26.99      7.92 o 
 -12   4   7     1522.31     1439.58     46.84 o 
 -10   4   7      303.61      324.79     16.23 o 
  -8   4   7       25.63       37.33      8.79 o 
  -6   4   7      571.26      570.66     10.12 o 
  -4   4   7      489.23      439.08     14.43 o 
  -2   4   7      221.89      202.71      8.56 o 
   0   4   7      257.75      292.80     11.91 o 
   2   4   7       25.94       28.87      8.28 o 
   4   4   7      270.47      285.92     11.83 o 
   6   4   7      134.30      161.69      7.46 o 
 -19   5   7       30.84       30.15     10.41 o 
 -17   5   7       38.99       48.40     10.85 o 
 -15   5   7       43.59       51.26      8.75 o 
 -13   5   7       61.31       70.00      8.10 o 
 -11   5   7        6.97       14.73      8.01 o 
  -9   5   7      328.43      323.40      9.64 o 
  -7   5   7     1697.90     1731.00     49.65 o 
  -5   5   7        2.89       -0.71     14.19 o 
  -3   5   7      629.84      643.83     17.39 o 
  -1   5   7       28.95       40.28     12.02 o 
   1   5   7      161.26      166.22      7.73 o 
   3   5   7       17.48       34.37      7.43 o 
   5   5   7      212.15      203.25      9.14 o 
   7   5   7      130.74      121.65      9.04 o 
 -18   6   7      102.45      107.89      9.94 o 
 -16   6   7       59.10       79.98      9.91 o 
 -14   6   7      236.43      295.50     14.21 o 
 -12   6   7      108.11      121.25      7.94 o 
 -10   6   7       21.59       34.45      8.63 o 
  -8   6   7       32.58       55.51      8.71 o 
  -6   6   7      512.59      511.35      9.00 o 
  -4   6   7      133.74      129.02      9.79 o 
  -2   6   7      210.35      216.81      8.13 o 
   0   6   7      140.63      151.02      7.88 o 
   2   6   7       72.68       71.71      9.31 o 
   4   6   7      732.30      713.15     10.01 o 
   6   6   7       63.16       89.47     10.19 o 
 -17   7   7      213.00      217.03      9.65 o 
 -15   7   7      802.30      789.48     21.56 o 
 -13   7   7      211.72      212.34      8.60 o 
 -11   7   7      136.33      131.92      9.76 o 
  -9   7   7      107.75       95.09      8.11 o 
  -7   7   7      905.17      906.86     21.30 o 
  -5   7   7       20.36       44.53      8.67 o 
  -3   7   7      686.05      680.07      8.66 o 
  -1   7   7     2600.34     2599.77     52.49 o 
   1   7   7      934.41      930.21     18.16 o 
   3   7   7       39.38       63.24     12.91 o 
   5   7   7       70.42       51.42     11.90 o 
 -18   8   7       23.75       27.69      9.98 o 
 -16   8   7        4.81       -5.78     10.15 o 
 -14   8   7      190.88      201.83      9.30 o 
 -12   8   7      983.74      901.88     25.06 o 
 -10   8   7      157.81      161.71      9.03 o 
  -8   8   7        3.35        8.77      7.32 o 
  -6   8   7      218.77      212.39      7.32 o 
  -4   8   7     1061.74     1042.21     14.48 o 
  -2   8   7     1110.50     1150.12     15.74 o 
   0   8   7      155.67      151.02      8.95 o 
   2   8   7      328.39      315.53      9.35 o 
   4   8   7      152.42      142.30      8.04 o 
   6   8   7       62.95       49.16      7.50 o 
 -17   9   7       26.66       28.73      9.09 o 
 -15   9   7       79.14       87.31      9.53 o 
 -13   9   7       26.24       51.08      8.84 o 
 -11   9   7      152.78      152.10     10.49 o 
  -9   9   7      441.11      436.33     11.61 o 
  -7   9   7      991.06      925.06     17.62 o 
  -5   9   7      111.31      125.71      7.76 o 
  -3   9   7       37.75       32.68      7.69 o 
  -1   9   7      269.13      273.33      7.77 o 
   1   9   7      330.62      357.62      6.96 o 
   3   9   7        0.62        9.12      8.75 o 
   5   9   7      136.82      121.62      7.32 o 
 -16  10   7        0.80        5.35     11.51 o 
 -14  10   7      151.06      171.83     10.67 o 
 -12  10   7      155.70      180.23     19.34 o 
 -10  10   7      267.52      228.28     10.90 o 
  -8  10   7      358.94      340.00     12.69 o 
  -6  10   7      798.74      738.49     18.09 o 
  -4  10   7      243.36      242.43     11.28 o 
  -2  10   7      105.94      110.18      6.58 o 
   0  10   7       38.52       55.28      6.74 o 
   2  10   7       42.78       40.29      8.22 o 
   4  10   7      299.22      271.94     11.89 o 
 -15  11   7      109.97      108.47     10.05 o 
 -13  11   7        0.57       11.44      8.69 o 
 -11  11   7       22.13       25.21      8.55 o 
  -9  11   7      115.46      107.23      8.03 o 
  -7  11   7      526.90      500.15     12.30 o 
  -5  11   7        4.98        6.52      7.44 o 
  -3  11   7       80.38       80.98      7.76 o 
  -1  11   7      223.61      214.05      6.87 o 
   1  11   7       66.07       69.65      7.38 o 
   3  11   7        7.75       18.07      6.93 o 
 -14  12   7        8.33       15.90      8.31 o 
 -12  12   7       40.87       43.66      8.55 o 
 -10  12   7        1.61        6.19      7.89 o 
  -8  12   7       12.88       15.60      8.16 o 
  -6  12   7        5.11       28.67      7.77 o 
  -4  12   7       63.12       77.08      8.85 o 
  -2  12   7       11.24        7.39      6.54 o 
   0  12   7       23.52       35.16      7.54 o 
   2  12   7       35.98       50.02      7.56 o 
 -13  13   7        2.15       17.95     10.51 o 
 -11  13   7       14.89       -7.06     14.38 o 
  -9  13   7       30.39       48.04      8.13 o 
  -7  13   7       97.66      101.63      8.06 o 
  -5  13   7        0.55        8.08      8.05 o 
  -3  13   7        1.17       23.16     10.47 o 
  -1  13   7       18.08       13.13      7.01 o 
   1  13   7       65.47       78.42      7.27 o 
 -12  14   7       63.19       59.00      9.11 o 
 -10  14   7       25.30       32.93     10.09 o 
  -8  14   7        5.09        5.76      7.67 o 
  -6  14   7       63.36       79.80      8.50 o 
  -4  14   7       34.38       50.31      7.09 o 
  -2  14   7       89.51       98.49      8.21 o 
   0  14   7       56.88       53.42     10.34 o 
  -9  15   7        5.17       20.69      8.26 o 
  -7  15   7       44.45       48.21     10.50 o 
  -5  15   7       15.24       21.01      7.67 o 
  -3  15   7       80.20       60.18      9.56 o 
 -20   0   8       29.26       47.89     33.08 o 
 -18   0   8       32.58       48.87     12.37 o 
 -16   0   8      221.59      196.58     17.04 o 
 -14   0   8        2.71       20.31     14.20 o 
 -12   0   8       11.26       31.87     12.80 o 
 -10   0   8      593.54      567.96     21.23 o 
  -8   0   8     1061.19     1031.93     38.64 o 
  -6   0   8       21.68       30.27     12.43 o 
  -4   0   8     1468.03     1399.33     25.72 o 
  -2   0   8      962.79      929.70     14.38 o 
   0   0   8      813.24      781.52     17.93 o 
   2   0   8       45.90       44.47     13.74 o 
   4   0   8      425.90      411.43     13.67 o 
   6   0   8      198.75      204.62     21.20 o 
 -19   1   8       17.61       -0.31      9.59 o 
 -17   1   8        2.02        4.32      8.49 o 
 -15   1   8      430.32      435.82     19.22 o 
 -13   1   8      136.43      153.20     12.30 o 
 -11   1   8       23.61       37.23      8.27 o 
  -9   1   8      223.99      230.21     12.50 o 
  -7   1   8     1277.40     1246.70     28.71 o 
  -5   1   8     1266.75     1292.17     17.01 o 
  -3   1   8      398.47      402.09     12.22 o 
  -1   1   8      206.43      204.07      7.30 o 
   1   1   8      495.81      471.66      7.54 o 
   3   1   8      190.94      205.97      9.26 o 
   5   1   8      205.41      197.53      9.39 o 
 -20   2   8       56.29       46.31     14.27 o 
 -18   2   8      127.48      122.08      8.71 o 
 -16   2   8      221.03      255.29      8.97 o 
 -14   2   8        0.85       -9.04      9.04 o 
 -12   2   8      291.60      306.63     11.67 o 
 -10   2   8      583.04      596.33     14.85 o 
  -8   2   8     1357.52     1301.09     33.57 o 
  -6   2   8       36.38       51.80     11.10 o 
  -4   2   8     2587.68     2509.82     25.59 o 
  -2   2   8      106.59       97.18      7.97 o 
   0   2   8      168.47      211.97      9.51 o 
   2   2   8       37.51       35.02      9.09 o 
   4   2   8       79.88       94.41     13.81 o 
   6   2   8      125.50      123.10      7.30 o 
 -19   3   8        1.91       12.87     10.68 o 
 -17   3   8       27.05       37.17      8.85 o 
 -15   3   8      295.44      300.60      9.19 o 
 -13   3   8      480.68      501.29     19.88 o 
 -11   3   8      231.30      256.79      8.33 o 
  -9   3   8       94.26       95.77      8.83 o 
  -7   3   8       99.25      101.67      8.96 o 
  -5   3   8      148.13      141.82      8.65 o 
  -3   3   8        8.32       10.10      8.21 o 
  -1   3   8      107.22      109.17      7.86 o 
   1   3   8      395.65      403.66      7.69 o 
   3   3   8       80.83      100.89      7.21 o 
   5   3   8       79.83       77.19      7.19 o 
 -18   4   8       17.66       36.26      9.08 o 
 -16   4   8      241.56      247.90     15.45 o 
 -14   4   8      151.29      140.19      7.60 o 
 -12   4   8      174.68      189.31     10.41 o 
 -10   4   8      690.53      703.11     33.11 o 
  -8   4   8      226.01      221.96      8.89 o 
  -6   4   8      854.44      863.21     13.04 o 
  -4   4   8        4.92        1.55      8.26 o 
  -2   4   8      222.83      231.93     10.63 o 
   0   4   8      405.95      415.83      7.73 o 
   2   4   8        2.38       16.93      7.36 o 
   4   4   8      182.96      178.74     10.80 o 
 -19   5   8       45.24       45.50      9.51 o 
 -17   5   8       65.71       69.53      8.67 o 
 -15   5   8      642.02      597.44     16.56 o 
 -13   5   8      363.58      378.48     13.64 o 
 -11   5   8       39.42       30.30     13.35 o 
  -9   5   8       87.38       82.36     10.34 o 
  -7   5   8      407.41      398.78     11.68 o 
  -5   5   8       94.08       96.55      9.68 o 
  -3   5   8       43.44       51.90      8.80 o 
  -1   5   8        0.89        9.95      8.57 o 
   1   5   8      122.44      112.64      7.26 o 
   3   5   8      147.52      165.76      7.16 o 
   5   5   8      109.20      101.54      7.25 o 
 -18   6   8      163.03      141.47     10.62 o 
 -16   6   8      240.99      263.66      8.41 o 
 -14   6   8        7.87       23.38      7.43 o 
 -12   6   8       14.08       15.68      7.63 o 
 -10   6   8      150.88      158.92      8.57 o 
  -8   6   8      879.11      906.78     28.50 o 
  -6   6   8       28.96       43.26     10.41 o 
  -4   6   8     1491.67     1380.98     29.95 o 
  -2   6   8       77.29       79.69      7.59 o 
   0   6   8       44.90       68.62      9.17 o 
   2   6   8        7.47       34.92      8.88 o 
   4   6   8       84.48       72.97      7.45 o 
 -17   7   8       21.19       19.97      8.14 o 
 -15   7   8       18.72       36.53      8.08 o 
 -13   7   8       45.89       57.83      7.29 o 
 -11   7   8        2.40       15.69      9.45 o 
  -9   7   8       78.40       77.57      7.74 o 
  -7   7   8      467.63      475.04     19.41 o 
  -5   7   8      951.98      965.85     17.31 o 
  -3   7   8      303.28      305.73     12.21 o 
  -1   7   8      143.18      126.42     10.40 o 
   1   7   8      172.48      160.99      8.22 o 
   3   7   8       53.43       55.81      7.14 o 
 -18   8   8        4.92        3.90      9.66 o 
 -16   8   8       53.43       55.79      8.21 o 
 -14   8   8       14.97       29.99      8.13 o 
 -12   8   8       59.13       70.67      7.69 o 
 -10   8   8      380.06      378.25      9.78 o 
  -8   8   8      489.99      480.04     13.21 o 
  -6   8   8        3.32       19.03      8.43 o 
  -4   8   8      172.43      186.43      9.21 o 
  -2   8   8      737.99      739.41     18.50 o 
   0   8   8      469.14      445.02     14.57 o 
   2   8   8        1.80       13.38      7.39 o 
   4   8   8       88.83       64.38      7.29 o 
 -17   9   8        2.96       14.26      9.16 o 
 -15   9   8      224.89      197.24      8.34 o 
 -13   9   8      316.35      313.93      7.83 o 
 -11   9   8       97.26       95.71      7.30 o 
  -9   9   8      127.22      117.23      8.15 o 
  -7   9   8      285.71      277.62      7.34 o 
  -5   9   8       76.60       81.88      6.93 o 
  -3   9   8      306.50      313.33      9.16 o 
  -1   9   8      124.30      125.00      7.08 o 
   1   9   8      207.49      179.26      7.51 o 
   3   9   8      190.81      196.15      7.05 o 
 -16  10   8       85.53       90.98     13.84 o 
 -14  10   8        5.21        2.26      7.82 o 
 -12  10   8       64.13       75.71      7.14 o 
 -10  10   8      102.82      112.87      9.45 o 
  -8  10   8      235.74      234.77      9.16 o 
  -6  10   8        1.85       10.16     10.47 o 
  -4  10   8      241.55      234.00      7.18 o 
  -2  10   8       81.36      100.11      7.81 o 
   0  10   8      140.13      141.11      7.08 o 
   2  10   8       64.02       81.84      7.28 o 
 -15  11   8       29.70       42.60      8.16 o 
 -13  11   8       74.73       64.41      7.55 o 
 -11  11   8        8.83        8.22      7.15 o 
  -9  11   8       17.29       19.12      6.84 o 
  -7  11   8       83.22       83.39      6.97 o 
  -5  11   8      126.21      131.00      6.71 o 
  -3  11   8        3.27       19.56      9.35 o 
  -1  11   8        1.49       21.74      8.38 o 
   1  11   8       47.48       48.01      6.67 o 
 -14  12   8       22.42       20.74      9.02 o 
 -12  12   8       22.75       22.43      8.14 o 
 -10  12   8       85.64       82.26      7.68 o 
  -8  12   8      188.50      192.34     11.34 o 
  -6  12   8        5.52       11.59      7.04 o 
  -4  12   8        0.77       21.06      7.75 o 
  -2  12   8       58.57       64.72      7.69 o 
   0  12   8       29.83       37.87      6.45 o 
 -13  13   8       87.43       68.23      9.80 o 
 -11  13   8        9.23        1.89      7.77 o 
  -9  13   8       15.41       29.54      9.01 o 
  -7  13   8       58.24       58.37      7.29 o 
  -5  13   8        4.51       11.20      6.49 o 
  -3  13   8       73.84       84.15      7.25 o 
  -1  13   8        9.59       39.73      6.91 o 
 -10  14   8       13.03        1.91      7.63 o 
  -8  14   8       22.41       16.97      7.49 o 
  -6  14   8        7.88       21.98     10.03 o 
  -4  14   8       66.63       79.12     11.66 o 
 -20   0   9       11.02       33.48     13.07 o 
 -18   0   9        0.38       12.70     10.66 o 
 -16   0   9       28.22       52.47     11.82 o 
 -14   0   9        2.05        2.93     12.74 o 
 -12   0   9        1.04       10.89     11.97 o 
 -10   0   9        3.72       10.10     14.42 o 
  -8   0   9      387.45      365.36     14.78 o 
  -6   0   9      283.03      298.39     19.40 o 
  -4   0   9      670.75      656.65     14.12 o 
  -2   0   9       37.75       56.41      9.26 o 
   0   0   9       17.82       30.63     10.71 o 
   2   0   9      259.68      260.02     13.93 o 
   4   0   9      155.42      155.92     17.64 o 
 -19   1   9       21.44       28.50      8.75 o 
 -17   1   9       75.30       86.74      8.88 o 
 -15   1   9        2.31        2.79      8.40 o 
 -13   1   9       50.44       54.30      8.51 o 
 -11   1   9      110.26      138.06      8.30 o 
  -9   1   9      587.15      587.51     18.33 o 
  -7   1   9      273.67      285.75      7.78 o 
  -5   1   9        4.63       13.96      7.08 o 
  -3   1   9      645.36      675.39     13.04 o 
  -1   1   9      240.92      250.71      8.28 o 
   1   1   9        4.38       18.19     10.14 o 
   3   1   9      200.22      183.60     12.60 o 
 -20   2   9        3.67       21.08      8.94 o 
 -18   2   9       34.03       60.92      8.77 o 
 -16   2   9      240.38      243.09     10.31 o 
 -14   2   9      470.31      491.48     20.35 o 
 -12   2   9      221.66      219.79      9.70 o 
 -10   2   9      115.59      137.36      9.58 o 
  -8   2   9      461.29      426.94     15.49 o 
  -6   2   9      215.71      210.50     10.61 o 
  -4   2   9      103.98      126.65     11.21 o 
  -2   2   9      248.28      244.69      7.38 o 
   0   2   9      112.14      117.27      7.88 o 
   2   2   9      322.20      349.11     10.45 o 
   4   2   9      159.49      147.29      8.68 o 
 -19   3   9       72.93       74.39      9.28 o 
 -17   3   9      169.91      181.37     18.63 o 
 -15   3   9       34.38       35.59      9.07 o 
 -13   3   9      283.33      307.08      9.11 o 
 -11   3   9      287.92      315.49     13.53 o 
  -9   3   9      442.13      470.81     20.46 o 
  -7   3   9        2.89       12.32      8.07 o 
  -5   3   9       98.12      122.80      9.99 o 
  -3   3   9      684.57      680.08     10.02 o 
  -1   3   9      493.32      528.57      8.40 o 
   1   3   9       18.36       36.34     11.74 o 
   3   3   9      106.11      103.20     10.47 o 
 -18   4   9      113.88      106.38      8.87 o 
 -16   4   9      264.66      291.75     15.10 o 
 -14   4   9      179.11      204.79      9.04 o 
 -12   4   9      110.82      129.59     12.26 o 
 -10   4   9       12.19       14.71      7.56 o 
  -8   4   9      165.91      175.40      8.28 o 
  -6   4   9      132.61      153.64     10.62 o 
  -4   4   9      655.28      655.98     21.81 o 
  -2   4   9       37.50       20.57      8.70 o 
   0   4   9      182.06      165.14      7.53 o 
   2   4   9      194.05      195.04     12.40 o 
   4   4   9       16.22       47.58     13.84 o 
 -19   5   9      147.28      123.45      9.60 o 
 -17   5   9      325.42      319.59     12.62 o 
 -15   5   9       65.78       73.77      7.32 o 
 -13   5   9       93.01       88.38     10.02 o 
 -11   5   9       70.44      101.54     11.09 o 
  -9   5   9      329.65      352.07     12.84 o 
  -7   5   9      326.07      334.94     10.88 o 
  -5   5   9      400.42      404.36     13.57 o 
  -3   5   9      645.97      616.95     13.86 o 
  -1   5   9      294.35      302.57     10.46 o 
   1   5   9        9.08       40.01      7.05 o 
   3   5   9       80.01       56.07      7.29 o 
 -18   6   9        3.87        2.76      8.43 o 
 -16   6   9      197.60      177.29      7.69 o 
 -14   6   9      212.72      217.56      8.32 o 
 -12   6   9       47.58       46.83      8.32 o 
 -10   6   9       30.59       36.10      8.07 o 
  -8   6   9      515.31      524.92     10.60 o 
  -6   6   9      401.62      423.45      9.36 o 
  -4   6   9       82.23       87.73      8.50 o 
  -2   6   9       53.03       62.56      8.67 o 
   0   6   9        1.31       10.71      7.04 o 
   2   6   9      112.43      118.43      8.27 o 
 -17   7   9       11.69       16.75      7.66 o 
 -15   7   9        1.74       25.10      7.42 o 
 -13   7   9       97.50      113.38      8.71 o 
 -11   7   9      248.26      249.69      7.13 o 
  -9   7   9      526.02      522.68     16.88 o 
  -7   7   9        4.71       18.86      7.73 o 
  -5   7   9       36.60       53.88      7.51 o 
  -3   7   9      100.21       99.22      7.54 o 
  -1   7   9       51.68       75.13      7.16 o 
   1   7   9        1.01       17.76      7.31 o 
 -16   8   9        6.81        4.56      7.44 o 
 -14   8   9       29.89       45.46      7.47 o 
 -12   8   9      122.37      104.88      7.27 o 
 -10   8   9      113.75      108.44      7.17 o 
  -8   8   9      168.57      160.28     10.83 o 
  -6   8   9       35.58       40.61      6.72 o 
  -4   8   9      148.04      167.05      8.85 o 
  -2   8   9        8.82       20.46      7.12 o 
   0   8   9      144.49      144.39     10.44 o 
   2   8   9      170.33      159.41      7.11 o 
 -17   9   9       30.36       23.06      8.26 o 
 -15   9   9        1.61        1.36     10.86 o 
 -13   9   9       11.81       21.94      7.47 o 
 -11   9   9       36.25       61.38      8.97 o 
  -9   9   9       73.88       70.20      7.56 o 
  -7   9   9       13.70       19.09      6.46 o 
  -5   9   9      204.44      197.98      7.71 o 
  -3   9   9      204.66      177.17      7.64 o 
  -1   9   9      286.32      271.78      9.05 o 
   1   9   9        7.04        5.84      8.13 o 
 -16  10   9       77.83       61.33      8.52 o 
 -14  10   9       43.40       46.12      7.63 o 
 -12  10   9        0.57       22.37      6.94 o 
 -10  10   9       15.12       36.34      9.14 o 
  -8  10   9       71.32       71.39      6.60 o 
  -6  10   9       84.21       93.73      8.95 o 
  -4  10   9       29.82       39.04      6.53 o 
  -2  10   9       89.51       83.33      6.06 o 
   0  10   9       26.02       28.08      9.25 o 
 -15  11   9       26.43       15.77      8.27 o 
 -13  11   9       45.33       47.11      7.45 o 
 -11  11   9       40.21       48.04      6.96 o 
  -9  11   9      154.75      170.22      9.75 o 
  -7  11   9        0.76        6.02      7.14 o 
  -5  11   9       10.30       26.47      6.70 o 
  -3  11   9       98.06       84.96      6.97 o 
  -1  11   9       54.97       59.51      6.52 o 
 -12  12   9       57.03       59.59      7.43 o 
 -10  12   9       53.13       35.90      7.05 o 
  -8  12   9       82.45       75.96     10.61 o 
  -6  12   9       59.11       87.76      6.29 o 
  -4  12   9      121.30      121.02      6.87 o 
  -2  12   9       14.47       18.59      8.17 o 
 -11  13   9       40.76       36.94      7.36 o 
  -9  13   9       42.85       38.39      7.20 o 
  -7  13   9        5.10       20.35      9.38 o 
  -5  13   9      112.41       98.08      7.85 o 
 -18   0  10       29.88       38.19     13.22 o 
 -16   0  10       27.54       35.48     12.73 o 
 -14   0  10       45.57       46.38     10.62 o 
 -12   0  10      193.84      217.75     11.68 o 
 -10   0  10      233.58      248.55     20.35 o 
  -8   0  10        0.77       32.65     11.20 o 
  -6   0  10      164.89      141.34     10.01 o 
  -4   0  10        7.03       26.94      9.92 o 
  -2   0  10       44.05       66.90     11.06 o 
   0   0  10        5.77       12.89     12.49 o 
   2   0  10      157.36      139.00     14.73 o 
 -19   1  10        0.22        4.05      8.31 o 
 -17   1  10       52.39       73.60      8.82 o 
 -15   1  10      164.40      175.00      8.97 o 
 -13   1  10        2.12       19.27     10.76 o 
 -11   1  10       20.90       28.75      9.36 o 
  -9   1  10      111.95      104.84      8.00 o 
  -7   1  10       29.14       25.43      7.77 o 
  -5   1  10       23.29       29.45      7.25 o 
  -3   1  10       14.70       24.35      7.60 o 
  -1   1  10      106.93      101.50     11.41 o 
   1   1  10      105.07      101.64      7.84 o 
 -18   2  10      101.34      105.17      8.12 o 
 -16   2  10        0.39       14.48      9.09 o 
 -14   2  10       30.18       30.26     11.39 o 
 -12   2  10      175.79      193.73      9.58 o 
 -10   2  10      124.35      146.23      8.10 o 
  -8   2  10      230.99      220.09      7.26 o 
  -6   2  10      271.20      227.77     12.69 o 
  -4   2  10      363.62      376.56     10.39 o 
  -2   2  10      103.87      116.40      7.95 o 
   0   2  10       61.92       88.67      7.33 o 
   2   2  10      111.17       81.09      7.14 o 
 -19   3  10       56.55       52.60      8.10 o 
 -17   3  10      105.75      116.29      8.36 o 
 -15   3  10      152.10      161.52      9.22 o 
 -13   3  10       21.35       53.60     11.48 o 
 -11   3  10      203.98      201.31      8.32 o 
  -9   3  10      456.37      434.82      8.84 o 
  -7   3  10      357.18      382.01      9.69 o 
  -5   3  10      222.34      231.88      9.97 o 
  -3   3  10      106.36      102.26      7.17 o 
  -1   3  10      280.54      286.92      8.96 o 
   1   3  10      122.16      117.74      9.04 o 
 -18   4  10       85.54       77.63      8.37 o 
 -16   4  10       26.04       20.63      8.84 o 
 -14   4  10       46.65       45.63      8.34 o 
 -12   4  10      300.53      296.97     20.08 o 
 -10   4  10      736.94      749.19     23.28 o 
  -8   4  10      332.98      339.94     13.36 o 
  -6   4  10      666.91      623.98     15.88 o 
  -4   4  10      228.34      226.77      9.60 o 
  -2   4  10      195.12      216.23     15.30 o 
   0   4  10        1.89       26.02     10.56 o 
 -17   5  10       82.26       63.28      8.55 o 
 -15   5  10      157.69      172.76      7.80 o 
 -13   5  10       18.20       27.35      7.43 o 
 -11   5  10       69.72       71.63      8.17 o 
  -9   5  10      428.15      405.85     19.65 o 
  -7   5  10      263.34      277.72     11.81 o 
  -5   5  10      227.21      225.60     13.53 o 
  -3   5  10       87.35      107.23     11.11 o 
  -1   5  10       75.20       69.53      8.01 o 
   1   5  10       56.55       59.32     11.45 o 
 -18   6  10       97.67       79.42      8.69 o 
 -16   6  10       37.03       32.42      7.77 o 
 -14   6  10      109.92      116.13      8.38 o 
 -12   6  10      151.11      160.66      8.93 o 
 -10   6  10      152.31      167.92      8.75 o 
  -8   6  10       93.67      119.30      9.68 o 
  -6   6  10      199.07      168.81     11.04 o 
  -4   6  10      315.04      324.93     10.28 o 
  -2   6  10       44.39       57.92      7.50 o 
   0   6  10       18.47       20.60     11.53 o 
 -17   7  10      100.99       89.58      7.65 o 
 -15   7  10      149.78      150.78      7.74 o 
 -13   7  10       39.59       50.05      7.07 o 
 -11   7  10       57.09       72.72      7.50 o 
  -9   7  10       36.94       36.37      8.87 o 
  -7   7  10       32.93       54.94      8.18 o 
  -5   7  10       28.39       39.78      7.81 o 
  -3   7  10        6.84        7.62      9.86 o 
  -1   7  10      154.17      151.28      8.76 o 
 -16   8  10        0.30        2.60      7.32 o 
 -14   8  10        6.70        8.26      7.01 o 
 -12   8  10       39.52       31.48      8.54 o 
 -10   8  10      102.16      113.29      7.53 o 
  -8   8  10        0.78        2.09      9.11 o 
  -6   8  10        3.60       12.62      9.75 o 
  -4   8  10        6.59       20.25     11.79 o 
  -2   8  10       64.62       59.85      6.83 o 
 -15   9  10        5.20       15.85      9.14 o 
 -13   9  10        0.75        3.05      9.81 o 
 -11   9  10        3.05       -3.49      7.46 o 
  -9   9  10       96.65      101.83     12.73 o 
  -7   9  10        2.01       16.83     11.27 o 
  -5   9  10        3.55        6.07      7.19 o 
  -3   9  10        3.77       29.16      7.87 o 
 -14  10  10       13.49       23.84      7.42 o 
 -12  10  10       32.38       35.96      7.40 o 
 -10  10  10      131.61      134.76      6.93 o 
  -8  10  10        8.31       13.24      8.60 o 
  -6  10  10      103.42       89.10     12.29 o 
  -4  10  10      156.50      162.70      9.50 o 
 -13  11  10        6.39       33.01      7.38 o 
 -11  11  10       13.43       22.47      6.98 o 
  -9  11  10       43.48       50.36      6.72 o 
  -7  11  10      144.52      144.96     13.70 o 
  -5  11  10      169.66      158.37     10.01 o 
 -10  12  10       48.81       30.31      9.06 o 
  -8  12  10       29.22       22.37      6.84 o 
 -18   0  11      243.04      201.21     25.86 o 
 -16   0  11       92.63       94.74     12.94 o 
 -14   0  11       50.60       54.76     12.65 o 
 -12   0  11        1.94        6.45     10.43 o 
 -10   0  11        7.51       -8.54     11.24 o 
  -8   0  11       17.12       30.97     18.75 o 
  -6   0  11      107.61      113.72     14.33 o 
  -4   0  11       89.91       62.79     10.95 o 
  -2   0  11       52.17       28.52     12.38 o 
 -19   1  11       51.14       73.56     23.70 o 
 -17   1  11       18.38       16.44      8.16 o 
 -15   1  11       75.33       73.95      8.75 o 
 -13   1  11       23.57       33.22      9.76 o 
 -11   1  11       70.96      105.28     13.55 o 
  -9   1  11       44.69       56.34      7.99 o 
  -7   1  11       59.91       57.89      7.20 o 
  -5   1  11       81.29      114.54     11.28 o 
  -3   1  11      133.31      132.22     11.41 o 
  -1   1  11        1.53       21.92      9.71 o 
 -18   2  11       52.02       52.77      8.34 o 
 -16   2  11        6.28       27.38     12.74 o 
 -14   2  11       19.27       27.08      7.76 o 
 -12   2  11       30.49       50.76     10.65 o 
 -10   2  11      232.41      234.02     12.32 o 
  -8   2  11      225.17      246.58      7.01 o 
  -6   2  11       24.31       30.60      7.13 o 
  -4   2  11       28.12       31.83      8.04 o 
  -2   2  11       57.43       62.47     12.48 o 
 -17   3  11        1.06       24.06      9.90 o 
 -15   3  11       25.83       41.70      8.44 o 
 -13   3  11       84.08      119.18     11.31 o 
 -11   3  11      493.19      480.94     18.79 o 
  -9   3  11      181.11      193.40     13.01 o 
  -7   3  11      251.03      242.05     12.41 o 
  -5   3  11       99.13      111.14      8.80 o 
  -3   3  11       93.26      111.10     13.36 o 
  -1   3  11        5.40        2.57     10.09 o 
 -18   4  11       98.08       83.02      8.17 o 
 -16   4  11       34.61       39.78      8.32 o 
 -14   4  11       79.05       74.60      7.24 o 
 -12   4  11      140.32      116.81     11.58 o 
 -10   4  11      385.91      394.30     10.15 o 
  -8   4  11       83.15      104.89      7.88 o 
  -6   4  11      190.51      183.61      9.96 o 
  -4   4  11       61.56       87.65      7.94 o 
  -2   4  11       50.87       35.71      6.89 o 
 -17   5  11       22.11       29.31      8.98 o 
 -15   5  11      145.08      146.50      7.48 o 
 -13   5  11      147.90      165.69      7.30 o 
 -11   5  11      164.66      189.15     12.34 o 
  -9   5  11        3.61       17.04      6.92 o 
  -7   5  11      125.58      131.00     14.12 o 
  -5   5  11      110.39      106.32      7.37 o 
  -3   5  11      172.50      177.47      7.36 o 
 -16   6  11       58.98       61.44      7.06 o 
 -14   6  11       43.82       49.00      8.01 o 
 -12   6  11       11.66       35.22      9.18 o 
 -10   6  11       52.20       64.00      7.51 o 
  -8   6  11      103.39      119.42      9.45 o 
  -6   6  11       61.79       76.44     11.25 o 
  -4   6  11      122.82      109.68      7.31 o 
  -2   6  11      108.45       98.71      7.50 o 
 -15   7  11       11.49       31.26      7.40 o 
 -13   7  11        1.52       30.66      7.64 o 
 -11   7  11       37.11       37.04      9.59 o 
  -9   7  11       19.57       23.69      7.08 o 
  -7   7  11       68.75       78.55     13.16 o 
  -5   7  11       96.35      106.83      9.85 o 
  -3   7  11       98.36       96.20      7.85 o 
 -14   8  11        0.28       -0.91      8.11 o 
 -12   8  11        3.84        5.58      8.73 o 
 -10   8  11       46.29       44.13      7.84 o 
  -8   8  11        1.32       16.74      6.92 o 
  -6   8  11       20.12       28.22      7.06 o 
  -4   8  11        2.97       10.89      7.37 o 
 -13   9  11       50.20       52.52      7.56 o 
 -11   9  11       47.44       42.20      7.95 o 
  -9   9  11       13.00       38.24      8.27 o 
  -7   9  11       12.90       24.80      9.03 o 
  -5   9  11        0.99        9.47     10.99 o 
 -12  10  11       20.21       19.44      6.71 o 
 -10  10  11       44.92       46.82      7.67 o 
  -8  10  11       66.26       66.24      7.56 o 
 -16   0  12       40.43       14.07     13.70 o 
 -14   0  12       11.78       -4.18     11.47 o 
 -12   0  12        0.50        2.02     10.66 o 
 -10   0  12        1.83       -3.58     20.07 o 
  -8   0  12       75.16       64.54     10.07 o 
  -6   0  12      220.29      220.10     10.67 o 
  -4   0  12       87.36       66.13     12.67 o 
 -17   1  12       44.77       46.73      8.42 o 
 -15   1  12       14.39       24.13     10.87 o 
 -13   1  12       25.25       15.87      8.46 o 
 -11   1  12       91.14      105.96     14.12 o 
  -9   1  12       56.26       72.18      7.22 o 
  -7   1  12       99.41      104.77      7.43 o 
  -5   1  12       31.43       45.21      8.58 o 
 -16   2  12       37.68       38.44      8.31 o 
 -14   2  12       87.09       76.83      8.22 o 
 -12   2  12      258.77      262.94      7.69 o 
 -10   2  12       83.37      102.54     14.10 o 
  -8   2  12        5.95       18.20      7.17 o 
  -6   2  12      133.10      159.60     13.45 o 
  -4   2  12        5.34       13.04      7.37 o 
 -17   3  12       26.04       35.43      8.23 o 
 -15   3  12       12.86        5.93      8.05 o 
 -13   3  12       44.56       63.18      9.30 o 
 -11   3  12       96.57      106.69      7.53 o 
  -9   3  12       24.59       21.75      7.74 o 
  -7   3  12       35.53       47.06     11.71 o 
  -5   3  12        0.42       -5.26      8.70 o 
 -16   4  12       42.41       33.34     13.36 o 
 -14   4  12       29.85       51.04      7.20 o 
 -12   4  12       10.35       17.27      7.29 o 
 -10   4  12        0.43        5.19      6.90 o 
  -8   4  12       40.19       30.79     10.51 o 
  -6   4  12       85.11       77.63     13.92 o 
 -15   5  12       24.86       33.37     12.31 o 
 -13   5  12       13.65        7.74      8.84 o 
 -11   5  12       62.18       45.09      7.35 o 
  -9   5  12       33.68       49.16      7.19 o 
  -7   5  12       65.03       71.01      8.15 o 
  -5   5  12       66.64       63.76      8.07 o 
 -14   6  12       26.88       13.52      8.48 o 
 -12   6  12      120.26      100.82      8.12 o 
 -10   6  12        9.41        1.90      6.94 o 
  -8   6  12       13.86       10.45      9.60 o 
  -6   6  12      154.84      138.09     13.73 o 
 -13   7  12       17.18       27.82      8.00 o 
 -11   7  12       50.78       60.11     10.49 o 
  -9   7  12       15.99       21.45      7.11 o 
  -7   7  12       58.96       52.71     15.39 o 
 -14   0  13      132.33       99.60     17.87 o 
 -12   0  13      280.62      249.79     11.10 o 
 -10   0  13       51.13       42.05     11.39 o 
 -13   1  13      136.73      113.43      9.85 o 
 -11   1  13        7.22        2.92     12.54 o 
  -9   1  13      169.11      120.03     10.53 o 
 -14   2  13       13.46       22.98      7.27 o 
 -12   2  13       13.89        0.69      9.40 o 
 -10   2  13       20.69       35.29     13.14 o 
 -13   3  13        2.31        6.50      8.83 o 
 -11   3  13       15.78       31.92      6.63 o 
                                                 
